# Supplementary material for: Structure and mechanism of the human NHE1-CHP1 complex
Source: Nat Commun. 2021 Jun 9;12:3474. doi: 10.1038/s41467-021-23496-z (PMC8190280; doi:10.1038/s41467-021-23496-z)
Supplement: Supplementary file 4 — Source Data [file 41467_2021_23496_MOESM4_ESM.zip]

Archive with 15 entries (14 files):
- Source Data Files/
- Source Data Files/Supplementary_Fig_8c-N1mCherry_ReBlotTubulin_2m30s.tif
- __MACOSX/Source Data Files/._Supplementary_Fig_8c-N1mCherry_ReBlotTubulin_2m30s.tif
- Source Data Files/.DS_Store
- __MACOSX/Source Data Files/._.DS_Store
- Source Data Files/Supplementary_Fig_8b-N1mCherry_ReBlotTubulin_2m30s.tif
- __MACOSX/Source Data Files/._Supplementary_Fig_8b-N1mCherry_ReBlotTubulin_2m30s.tif
- Source Data Files/Supplementary_Fig_8b-N1mCherry_BlotNHE1_2m30s.tif
- __MACOSX/Source Data Files/._Supplementary_Fig_8b-N1mCherry_BlotNHE1_2m30s.tif
- Source Data Files/Supplementary_Fig_8c-N1mCherry_BlotNHE1_2m30s.tif
- __MACOSX/Source Data Files/._Supplementary_Fig_8c-N1mCherry_BlotNHE1_2m30s.tif
- Source Data Files/Fig_5f-and-Supplementary_Figure_8d-e.xlsx
- __MACOSX/Source Data Files/._Fig_5f-and-Supplementary_Figure_8d-e.xlsx
- Source Data Files/Supplementary_Fig_1c-Protein_Purification.tif
- __MACOSX/Source Data Files/._Supplementary_Fig_1c-Protein_Purification.tif
