# Supplementary material for: Structure and mechanism of the human NHE1-CHP1 complex
Source: Nat Commun. 2021 Jun 9;12:3474. doi: 10.1038/s41467-021-23496-z (PMC8190280; doi:10.1038/s41467-021-23496-z)
Supplement: Supplementary file 4 — Source Data [file 41467_2021_23496_MOESM4_ESM.zip › Source Data Files/Fig_5f-and-Supplementary_Figure_8d-e.xlsx]

## Sheet: Fig 5f. pH-min
				DpH/min					Anova: Single Factor
	NT	NHE1	NHE1-CHP1	NHE1D238A-CHP1	NHE1-CHP1R192A	NHE1Y577A/H578A-CHP1
	0.03001	0.49636	1.13944	0.01267	0.9324	0.62727			SUMMARY
	0.0379	0.85804	0.74401	0.03574	0.94031	0.52404			Groups	Count	Sum	Average	Variance
	0.03585	0.43188	1.74666	0.02993	1.55765	1.01036			NT	10	0.3109	0.03109	4.76358e-05
	0.04271	0.41484	1.54928	0.01633	0.90039	0.38979			NHE1	6	3.21425	0.535708	0.0269201
	0.02641	0.47442	1.75866	0.01749	1.08341	0.39496			NHE1-CHP1	8	10.3934	1.29918	0.163304
	0.02789	0.53871	0.80006	0.02294	1.72535	0.27096			NHE1D238A-CHP1	8	0.17204	0.021505	5.92955e-05
	0.03199		1.12181	0.01855	1.60787	0.21468			NHE1-CHP1R192A	9	11.7039	1.30043	0.126224
	0.01732		1.5335	0.01839	1.73618	0.92731			NHE1Y577A/H578A-CHP1	9	4.55455	0.506061	0.0886835
	0.03047				1.22034	0.19518
	0.03035
									ANOVA
Mean	0.03109	0.535708	1.29918	0.021505	1.30043	0.506061			Source of Variation	SS	df	MS	F	P-value	F crit
SD	0.00690187	0.164074	0.404109	0.00770036	0.35528	0.297798			Between Groups	14.3419	5	2.86838	42.0999	1.09403e-15	2.42704
SE	0.00218256	0.0669828	0.142874	0.00272249	0.118427	0.0992659			Within Groups	2.99783	44	0.0681326
									Total	17.3397	49

## Sheet: Fig S8d. Expression
Densitometry of western blots for NHE1 and b-tubulin expression in total cell lysates																		WT was normalized to 100%
Dec7_2020_1min_Blot NHE1					Dec7_2020_1min_ReBlot Tubulin					Dec7_2020	NHE1/Tubulin	%
	Area	Percent				Area	Percent											Average	StDev	SEM
WT	32403.9	41.453			WT	8460.71	29.814			WT	1.39039	100					WT	100	0	0
WT-NO CHP1	620.263	0.793	4.149		WT-NO CHP1	8610.23	30.34			WT-NO CHP1	0.13675	9.8354					WT-NO CHP1	9.54366	5.32403	2.38098
	2623.33	3.356	3243.59		R192A-CHP1	5441.45	19.174			R192A-CHP1	1.6889	121.47					R192A-CHP1	115.229	16.3984	7.33359
R192A-CHP1	25313.5	32.383			Y577A/H578A	5866.28	20.671			Y577A/H578A	1.06497	76.5952					Y577A/H578A	100.689	25.9091	11.5869
Y577A/H578A	17208.4	22.014															D238A	107.583	26.7549	11.9652
March 3_2021_15sec_Blot NHE1					March 3_2021_30minsec_ReBlot Tubulin					March 3_2021	NHE1/Tubulin
WT	10282.6	6.957			WT	6374.73	5.731			WT	1.21392	1.28469	100
WT-No CHP1	469.678	0.318			WT-No CHP1	23111.9	20.778			WT-NO CHP1	0.0153046		1.19131
R192A-CHP1	43033.4	29.115			R192A-CHP1	28158.9	25.316			R192A-CHP1	1.15006		89.5204
Y577A/H578A	32757.4	22.163			Y577A/H578A	14308.4	12.864			Y577A/H578A	1.72287		134.107
WT	31776.2	21.499			WT	17642.1	15.861
D238A	29486.2	19.949			D238A	21634.8	19.45			WT	1.35546		100
										D238A	1.02566		79.8366
March8_2021_3min_Blot NHE1					March 8_2021_10sec_ReBlot Tubulin					March 8_2021	NHE1/Tubulin
WT	35674.7	23.021			WT	11513.8	22.153			WT	1.03918	1.05982	100
WT-No CHP1	2078.3	1.341	2.496		WT-No CHP1	10273.2	19.766			WT-NO CHP1	0.126277		11.915
	1789.62	1.155			R192A-CHP1	8800.59	16.933			R192A-CHP1	1.32735		125.243
R192A-CHP1	34829.1	22.476			Y577A/H578A	6214.93	11.958			Y577A/H578A	1.18189		111.517
Y577A/H578A	21900.9	14.133			WT	8875.37	17.076
WT	28590.4	18.45			D238A	6296.42	12.114			WT	1.08046		100
D238A	30100.9	19.424								D238A	1.60343		151.293
October 19_2020_RepeatGel2_30sec_Blot NHE1					Oct19_2020_RepeatGel2_30sec_ReBlot Tubulin					Oct19_2020	NHE1/Tubulin
WT	32792	47.518			WT	9331.17	47.211			WT	1.0065		100
D238A	36217.2	52.482			D238A	10433.8	52.789			D238A	0.994184		98.7761
March9_2021_5sec_Blot NHE1_RepeatMarch4					March9_2021_20sec_Blot Tubulin					March 9_2021	NHE1/Tubulin
WT	31776.9	18.32			WT	16370.5	14.78			WT	1.23951	1.15339	100
WT-No CHP1	1334.16	0.769	1.697		WT-No CHP1	17923.2	16.182			WT-NO CHP1	0.10487		9.09232
	1609.67	0.928								R192A-CHP1	1.25965		109.214
R192A-CHP1	39608.4	22.835			R192A-CHP1	20078.9	18.128			Y577A/H578A	1.25584		108.883
Y577A/H578A	37310	21.51			Y577A/H578A	18971.3	17.128
WT	31432.4	18.121			WT	18806.2	16.979			WT	1.06726		100
D238A	30386.5	17.518			D238A	18609.8	16.802			D238A	1.04261		97.6908
March10_2021_1m30sc_Blot NHE1_RepeatMarch8					March10_2021_1m30sc_Blot Tubulin_RepeatMarch8
WT	45689.3	19.106			WT	16347	16.807			WT	1.13679	1.14773	100
WT-No CHP1	7589.69	3.174			WT-No CHP1	17149.5	17.632			WT-No CHP1	0.180014		15.6843
R192A-CHP1	56340.8	23.56			R192A-CHP1	15276.3	15.706			R192A-CHP1	1.50006		130.698
Y577A/H578A	33023.8	13.809			Y577A/H578A	16175.8	16.631			Y577A/H578A	0.830317		72.3442
WT	44146.1	18.46			WT	15495.8	15.932
D238A	52351.8	21.892			D238A	16816.6	17.29			WT	1.15867		100
										D238A	1.26617		110.319

## Sheet: Fig S8e. NT
NT (AP1-mCherry - Dish1)															NT (AP1-mCherry - Dish2)
		Cell 1	Cell 2	Cell 3	Cell 4	Cell 5	Cell 6	Cell 7	Cell 8								Cell 1	Cell 2	Cell 3	Cell 4	Cell 5
Time (min)		pH	pH	pH	pH	pH	pH	pH	pH		Mean	SD	SE		Time (min)		pH	pH	pH	pH	pH		Mean	SD	SE
0		7.14813	7.33671	7.29206	7.365	7.22446	7.30902	7.25518	7.18942		7.265	0.0745684	0.0263639		0		7.68058	7.51219	7.3209	7.00134	7.25602		7.35421	0.258237	0.115487
0.191383		7.13679	7.32552	7.27782	7.37603	7.2219	7.31075	7.261	7.19323		7.26288	0.0771557	0.0272787		0.186167		7.69935	7.51586	7.33526	7.02669	7.28029		7.37149	0.253403	0.113325
0.37415		7.13343	7.31888	7.27281	7.36253	7.21929	7.30489	7.25476	7.16844		7.25438	0.0774537	0.027384		0.3833		7.70461	7.50933	7.33868	7.03001	7.27091		7.37071	0.253855	0.113527
0.559633		7.15068	7.31559	7.26644	7.36371	7.22233	7.3086	7.25294	7.15181		7.25401	0.0766139	0.0270871		0.574717		7.67657	7.48619	7.33977	7.02486	7.26528		7.35854	0.24384	0.109049
0.750917		7.14561	7.30084	7.26078	7.35015	7.2177	7.30169	7.24972	7.1402		7.24584	0.0748906	0.0264778		0.770333		7.66424	7.50396	7.33868	7.01747	7.27041		7.35895	0.244483	0.109336
0.9422		7.14924	7.29114	7.24709	7.35551	7.21752	7.28979	7.24407	7.15435		7.24359	0.0701831	0.0248135		0.967533		7.69053	7.51552	7.34733	7.04866	7.27368		7.37515	0.243328	0.10882
1.13353		7.13234	7.27833	7.23846	7.33449	7.21673	7.28696	7.22466	7.14296		7.23187	0.0695473	0.0245887		1.16473		7.66647	7.50456	7.34447	7.07053	7.2935		7.37591	0.224729	0.100502
1.31527		7.13103	7.2718	7.22985	7.32473	7.2131	7.2791	7.22278	7.13224		7.22558	0.0683124	0.0241521		1.36195		7.68092	7.5093	7.35643	7.07348	7.30948		7.38592	0.227256	0.101632
1.49805		7.1169	7.27104	7.23899	7.32804	7.20242	7.27705	7.21779	7.12701		7.2224	0.0731316	0.0258559		1.55915		7.67755	7.49516	7.34449	7.05356	7.34038		7.38223	0.229766	0.102754
1.68087		7.12623	7.28048	7.2391	7.33762	7.21431	7.27695	7.21957	7.12407		7.22729	0.0743572	0.0262893		1.7452		7.66557	7.48069	7.3522	7.05898	7.33814		7.37912	0.222073	0.0993142
1.86957		7.12328	7.25617	7.21635	7.31354	7.19562	7.26096	7.19755	7.10284		7.20829	0.0705407	0.0249399		1.94232		7.66676	7.48435	7.35554	7.04996	7.33957		7.37924	0.225986	0.101064
2.06078		7.11686	7.25894	7.21983	7.31988	7.19977	7.24998	7.19858	7.09381		7.2072	0.0741749	0.0262248		2.13947		7.65458	7.4886	7.35477	7.0572	7.35388		7.38181	0.219483	0.0981559
2.24245		7.10917	7.23851	7.21132	7.32035	7.18779	7.25371	7.18539	7.08585		7.19901	0.0761721	0.0269309		2.32553		7.67186	7.47422	7.35995	7.05785	7.3388		7.38054	0.223574	0.0999854
2.42407		7.10977	7.25605	7.21301	7.31438	7.20725	7.25298	7.18555	7.10088		7.20498	0.0729271	0.0257836		2.52267		7.64634	7.45781	7.35223	7.05354	7.32105		7.36619	0.216134	0.096658
2.61538		7.10561	7.22894	7.20564	7.29965	7.19191	7.24093	7.18136	7.09047		7.19307	0.0690847	0.0244251		2.7087		7.65707	7.46099	7.33769	7.04468	7.32536		7.36516	0.223292	0.0998591
2.7971		7.09904	7.22694	7.18725	7.29898	7.19742	7.23621	7.17234	7.09651		7.18934	0.0684122	0.0241874		2.90587		7.64651	7.43827	7.34217	7.05237	7.32419		7.3607	0.214737	0.0960332
2.9883		7.10093	7.22896	7.19112	7.28311	7.19994	7.22904	7.17407	7.08823		7.18693	0.0657699	0.0232532		3.10303		7.65465	7.45431	7.35281	7.06469	7.33643		7.37258	0.21374	0.0955873
3.17005		7.08792	7.21614	7.17946	7.29007	7.19259	7.22419	7.17223	7.10524		7.18348	0.0649871	0.0229764		3.30022		7.64907	7.4405	7.35191	7.06941	7.34073		7.37032	0.208799	0.0933777
3.36137		7.0815	7.22	7.18199	7.28323	7.20614	7.21987	7.16836	7.10388		7.18312	0.0655598	0.0231789		3.49745		7.6455	7.42459	7.34427	7.05958	7.35091		7.36497	0.209845	0.0938456
3.54772		7.08826	7.21261	7.1742	7.26194	7.19682	7.22322	7.1503	7.08579		7.17414	0.0630909	0.022306		3.69468		7.63982	7.42509	7.34	7.0575	7.36246		7.36497	0.208759	0.0933599
3.73047		7.08217	7.19284	7.17535	7.26875	7.1983	7.21581	7.14796	7.08624		7.17093	0.0637084	0.0225243		3.8808		7.6257	7.41568	7.3371	7.06765	7.37558		7.36434	0.199898	0.0893973
3.9133		7.07895	7.19043	7.15992	7.25366	7.18666	7.21657	7.15444	7.08418		7.1656	0.0606005	0.0214255		4.07802		7.63359	7.41244	7.32818	7.0708	7.38043		7.36509	0.201581	0.0901498
4.10455		7.07267	7.18223	7.1639	7.25564	7.19289	7.2038	7.13691	7.0614		7.15868	0.0660342	0.0233466		4.26405		7.62833	7.3975	7.3281	7.07844	7.37229		7.36093	0.196116	0.0877058
4.29582		7.06104	7.18852	7.15333	7.2414	7.17957	7.19937	7.12477	7.06109		7.15114	0.0650335	0.0229928		4.45017		7.63151	7.40294	7.33566	7.08537	7.38582		7.36826	0.194872	0.0871494
4.48142		7.06951	7.17732	7.13629	7.25373	7.18404	7.19078	7.12991	7.05834		7.14999	0.065247	0.0230683		4.6474		7.63575	7.42533	7.33019	7.09293	7.37455		7.37175	0.194963	0.0871902
4.66317		7.06163	7.17709	7.14309	7.23858	7.17792	7.18556	7.11755	7.05609		7.14469	0.0633923	0.0224125		4.86152		7.62179	7.40241	7.32954	7.07787	7.38119		7.36256	0.194472	0.0869704
4.84597		7.06023	7.17217	7.1564	7.25306	7.18355	7.176	7.11521	7.06077		7.14717	0.0655997	0.023193		5.05857		7.62341	7.40277	7.31834	7.08443	7.38081		7.36195	0.193195	0.0863995
5.03453		7.05809	7.16171	7.14862	7.23907	7.19346	7.19362	7.1192	7.06973		7.14794	0.0628716	0.0222285		5.24343		7.61269	7.3776	7.32298	7.09646	7.38461		7.35887	0.18411	0.0823366
5.21617		7.05425	7.14873	7.12498	7.23281	7.17348	7.17402	7.10415	7.05356		7.13325	0.0620353	0.0219328		5.44058		7.6209	7.3765	7.32297	7.10123	7.37542		7.35941	0.185006	0.0827373
5.4063		7.03136	7.13911	7.12345	7.21818	7.15523	7.16039	7.09327	7.04718		7.12102	0.0618226	0.0218576		5.62667		7.60121	7.36832	7.3125	7.10253	7.37662		7.35224	0.178026	0.0796155
5.5938		7.03364	7.13189	7.12115	7.21218	7.14725	7.16931	7.08715	7.05697		7.11994	0.0589473	0.020841		5.82387		7.61705	7.37523	7.31843	7.0998	7.3732		7.35674	0.184296	0.0824197
5.78507		7.03194	7.12923	7.10744	7.20479	7.13408	7.15457	7.08268	7.05685		7.1127	0.0554648	0.0196098		6.00995		7.59339	7.37608	7.3148	7.11358	7.36403		7.35238	0.171188	0.0765576
5.96792		7.0151	7.10447	7.10498	7.19534	7.13955	7.12871	7.06745	7.04154		7.09964	0.0575782	0.020357		6.20193		7.594	7.36283	7.30949	7.10938	7.37619		7.35038	0.173151	0.0774356
6.15805		7.01436	7.11262	7.09317	7.20189	7.14267	7.13313	7.07116	7.03866		7.10096	0.0602683	0.0213081		6.42712		7.58552	7.36567	7.3124	7.12591	7.37029		7.35196	0.164115	0.0733945
6.34927		7.00865	7.11029	7.0924	7.18937	7.13768	7.13338	7.06693	7.04122		7.09749	0.0579764	0.0204977		6.61322		7.59499	7.34947	7.3018	7.10592	7.36387		7.34321	0.174559	0.0780651
6.54047		6.99968	7.08849	7.08821	7.19471	7.14155	7.1279	7.06445	7.01949		7.09056	0.0641909	0.0226949		6.81042		7.59549	7.34319	7.3033	7.10009	7.35745		7.3399	0.176419	0.0788969
6.73748		7.00394	7.10649	7.08066	7.19031	7.14575	7.13276	7.06147	7.02565		7.09338	0.0628239	0.0222116		6.99653		7.57839	7.34174	7.29348	7.10997	7.34996		7.33471	0.167236	0.0747901
6.93445		6.99841	7.09859	7.08337	7.17983	7.15344	7.12997	7.05568	7.0183		7.0897	0.0638262	0.022566		7.19378		7.57388	7.33969	7.29144	7.09802	7.35178		7.33096	0.16981	0.0759412
7.12562		6.98874	7.08652	7.06453	7.17884	7.13265	7.12266	7.04398	7.00104		7.07737	0.0659534	0.023318		7.39095		7.55385	7.3221	7.29135	7.10196	7.34162		7.32218	0.160852	0.0719353
7.31683		6.99615	7.08153	7.07623	7.17504	7.14974	7.12383	7.04301	7.01498		7.08256	0.0637043	0.0225229		7.58823		9.58319	8.73249	8.0737	7.58247	7.97918		8.3902	0.784528	0.350852
7.4976		6.98971	7.07712	7.07615	7.16505	7.11482	7.10834	7.03405	6.97437		7.06745	0.0648441	0.0229259		7.77427		9.88579	8.84337	8.07894	7.62401	8.00395		8.48721	0.898361	0.401759
7.68878		7.42785	7.65903	7.70446	7.86263	7.44499	7.55029	7.57225	7.16234		7.54798	0.210502	0.0744238		7.97137		9.96054	8.84412	8.08034	7.67787	8.06137		8.52485	0.90732	0.405766
7.87895		8.00491	9.52989	9.25916	10.1415	7.85573	8.01084	8.28501	7.55311		8.58002	0.935237	0.330656		8.16848		9.90286	8.92129	8.08512	7.67996	8.0627		8.53039	0.891165	0.398541
8.0738		8.03916	10.0649	9.37849	10.2448	7.86308	8.03757	8.34512	7.58231		8.69442	1.04611	0.369854		8.36565		9.83071	8.81903	8.03793	7.69095	8.05031		8.48579	0.857593	0.383527
8.2766		8.06686	9.80981	9.39605	10.5256	7.89627	8.07085	8.38138	7.60996		8.7196	1.05414	0.372693		8.56283		9.66586	8.77411	8.035	7.68221	8.0405		8.43954	0.792502	0.354418
8.46208		8.0182	9.73118	9.18252	10.0753	7.85659	8.05079	8.3501	7.58203		8.60584	0.932491	0.329685		8.75998		9.55872	8.75042	8.03654	7.68251	8.03511		8.41266	0.749113	0.335013
8.64752		8.03887	9.86009	9.22266	10.1377	7.85893	8.05307	8.36198	7.59843		8.64147	0.967269	0.341981		8.94492		9.37567	8.70574	7.98493	7.65985	8.02144		8.34953	0.68849	0.307902
8.83875		8.0465	9.64659	9.15414	9.99715	7.85144	8.04355	8.35869	7.60059		8.58733	0.893353	0.315848		9.1362		9.32168	8.6804	7.97698	7.68332	8.04807		8.34209	0.657226	0.29392
9.03		8.06011	9.61138	9.10147	10.0512	7.8576	8.05592	8.37339	7.63827		8.59366	0.885995	0.313246		9.32223		9.23795	8.63336	7.95308	7.67426	7.9976		8.29925	0.631315	0.282333
9.21548		8.04727	9.41268	9.07682	9.92879	7.8603	8.04709	8.36223	7.6229		8.54476	0.827967	0.29273		9.51942		9.24881	8.59174	7.9364	7.67689	7.96951		8.28467	0.635191	0.284066
9.39715		8.03834	9.40923	9.02637	9.80822	7.85913	8.05485	8.35598	7.63948		8.52395	0.792271	0.28011		9.71653		9.13789	8.56089	7.91014	7.66532	7.97314		8.24948	0.595609	0.266364
9.58005		8.06122	9.36088	9.04926	9.74298	7.87212	8.07263	8.38137	7.64728		8.52347	0.764759	0.270383		9.91367		9.15141	8.5911	7.88222	7.68323	7.96443		8.25447	0.605564	0.270816
9.76552		8.03671	9.26677	8.98289	9.54062	7.86895	8.0411	8.33757	7.61718		8.46147	0.709262	0.250762		10.1389		9.06687	8.52919	7.86954	7.65205	7.96017		8.21556	0.575671	0.257448
9.95093		8.03741	9.22601	8.96571	9.43684	7.85409	8.03074	8.33573	7.6053		8.43648	0.683294	0.241581		10.3296		9.0657	8.54487	7.83808	7.67332	7.97252		8.2189	0.575914	0.257557
10.1327		8.01771	9.13866	8.95779	9.3882	7.84778	8.03606	8.31587	7.59489		8.41212	0.662349	0.234176		10.521		9.06522	8.54371	7.82804	7.67214	7.96288		8.2144	0.578556	0.258738
10.3239		8.02249	9.06516	8.86842	9.34394	7.8435	8.02787	8.30867	7.55768		8.37972	0.638985	0.225915		10.707		8.9902	8.46763	7.80265	7.64969	7.9511		8.17225	0.551107	0.246463
10.5045		8.01402	9.06195	8.89517	9.28964	7.85472	8.03416	8.30855	7.51639		8.37182	0.636706	0.22511		10.9041		8.96218	8.47018	7.79402	7.6522	7.94267		8.16425	0.542828	0.24276
10.7158		8.02006	9.00546	8.84105	9.24853	7.8463	8.04065	8.33263	7.50043		8.35439	0.616243	0.217875		11.0902		8.8596	8.45157	7.71169	7.60332	7.87883		8.101	0.535486	0.239477
10.9013		8.035	8.96864	8.8094	9.05507	7.87548	8.04741	8.37469	7.45425		8.32749	0.57393	0.202915		11.2873		8.72712	8.36525	7.63859	7.55137	7.83194		8.02285	0.504884	0.225791
11.0925		8.06892	8.94552	8.79846	9.08185	7.88857	8.08552	8.39033	7.41863		8.33472	0.575753	0.203559		11.4845		8.75528	8.36196	7.65299	7.58489	7.84672		8.04037	0.50238	0.224671
11.2838		8.07465	8.88559	8.77983	8.98081	7.89703	8.1134	8.3942	7.40376		8.31616	0.547026	0.193403		11.6754		8.82276	8.39197	7.65824	7.59675	7.84904		8.06375	0.527365	0.235845
11.4713		8.10477	8.83496	8.73703	9.05784	7.92898	8.13744	8.38304	7.37201		8.31951	0.550157	0.19451		11.8614		8.75302	8.38181	7.65081	7.60248	7.86443		8.05051	0.499598	0.223427
11.653		8.15355	8.79542	8.7711	9.01998	7.93583	8.15824	8.42796	7.35985		8.32774	0.54169	0.191516		12.0475		8.80363	8.35973	7.62781	7.58704	7.87865		8.05137	0.521014	0.233004
11.8444		8.13639	8.80107	8.70469	8.93012	7.97515	8.19159	8.45091	7.35983		8.31872	0.515452	0.18224		12.2446		8.78248	8.35687	7.62854	7.62258	7.91987		8.06207	0.501802	0.224413
12.0356		8.18679	8.792	8.70404	8.95594	8.0074	8.20929	8.46757	7.36512		8.33602	0.511851	0.180967		12.4418		8.78993	8.33144	7.6312	7.61343	7.9159		8.05638	0.502608	0.224773
12.2269		8.23051	8.83746	8.75621	8.91094	8.04174	8.24443	8.5109	7.36489		8.36213	0.511703	0.180914		12.6373		8.77495	8.3616	7.61258	7.62154	7.89881		8.05389	0.505058	0.225869
12.4181		8.25915	8.74115	8.71393	8.84836	8.07258	8.27058	8.56409	7.36919		8.35488	0.482993	0.170764		12.8233		8.83472	8.33245	7.61053	7.62117	7.90112		8.06	0.523035	0.233908
12.6295		8.28404	8.85677	8.74144	8.88552	8.12032	8.34313	8.56876	7.39276		8.39909	0.492639	0.174174		13.0094		8.78992	8.36355	7.59521	7.6181	7.91651		8.05666	0.513993	0.229865
12.8112		8.31621	8.75253	8.70613	8.87506	8.10565	8.33171	8.54799	7.36939		8.37558	0.481262	0.170152		13.2066		8.76692	8.32761	7.57967	7.63048	7.89855		8.04065	0.50268	0.224805
12.993		8.28196	8.70847	8.65825	8.7884	8.05505	8.26935	8.5521	7.35523		8.3336	0.469362	0.165944		13.4037		7.35535	7.15867	7.06499	7.17333	7.28671		7.20781	0.114009	0.0509862
13.2043		8.28434	8.66531	8.63358	8.80505	8.0844	8.28851	8.5386	7.35166		8.33143	0.462145	0.163393		13.6009		7.06379	6.89443	6.89144	7.00914	7.08088		6.98793	0.0906866	0.0405563
13.3908		8.17542	8.48192	8.46437	8.52699	8.03265	8.17769	8.40311	7.32944		8.19895	0.393613	0.139163		13.7918		6.90658	6.747	6.79042	6.92379	6.95747		6.86505	0.0911343	0.0407565
13.5764		8.02021	8.21102	8.19175	8.27105	7.89188	8.0011	8.17966	7.27677		8.00543	0.321151	0.113544		13.9779		6.79244	6.61966	6.69907	6.83837	6.85496		6.7609	0.0995165	0.0445051
13.7676		7.78414	7.89262	7.9179	7.97561	7.7419	7.79425	7.93055	7.1946		7.77895	0.24985	0.0883354		14.164		6.66623	6.51107	6.61838	6.75487	6.7583		6.66177	0.103195	0.0461503
13.9504		7.56689	7.60858	7.62152	7.67957	7.57149	7.55973	7.67151	7.09645		7.54697	0.187682	0.0663557		14.3612		6.5615	6.39848	6.52287	6.66627	6.66805		6.56343	0.112225	0.0501884
14.1353		7.27126	7.29826	7.32166	7.38415	7.35772	7.29315	7.36475	6.98336		7.28429	0.127747	0.0451655		14.552		6.49033	6.29644	6.44748	6.60159	6.60549		6.48827	0.127524	0.0570303
14.316		7.00549	7.01328	7.04481	7.09784	7.14953	7.02419	7.0722	6.84837		7.03197	0.0884485	0.0312713		14.7492		6.40939	6.21839	6.37831	6.53174	6.53628		6.41482	0.130738	0.0584679
14.5063		6.73617	6.71869	6.76709	6.82427	6.90389	6.76265	6.79803	6.70074		6.77644	0.0654227	0.0231304		14.9353		6.35264	6.16461	6.32026	6.48357	6.47853		6.35992	0.131462	0.0587914
14.688		6.53051	6.50652	6.57857	6.6161	6.71807	6.55409	6.58722	6.60176		6.58661	0.0644365	0.0227818		15.1541		6.302	6.13446	6.27387	6.44107	6.44228		6.31874	0.128918	0.0576539
14.8736		6.35073	6.30478	6.38606	6.4492	6.54906	6.39395	6.40883	6.51097		6.4192	0.0808938	0.0286003		15.3513		6.28149	6.08149	6.23622	6.41086	6.41896		6.2858	0.139273	0.0622847
15.0648		6.18439	6.15444	6.2478	6.27099	6.42726	6.25083	6.25033	6.42766		6.27671	0.100825	0.0356471		15.5485		6.24084	6.05064	6.21937	6.40308	6.39027		6.26084	0.144298	0.0645319
15.2466		6.07592	6.0101	6.13054	6.1483	6.30877	6.13885	6.13545	6.36229		6.16378	0.116209	0.0410862		15.7457		6.23612	6.05283	6.20197	6.38404	6.38619		6.25223	0.139522	0.0623962
15.4331		5.94645	5.8746	6.02403	6.04796	6.2321	6.06119	6.05712	6.31578		6.0699	0.142915	0.0505283		15.9428		6.23912	6.00927	6.18222	6.37032	6.37994		6.23617	0.152536	0.0682161
15.6236		5.84317	5.80744	5.94045	5.96914	6.18024	5.97501	5.98087	6.27488		5.9964	0.158162	0.0559189		16.1399		6.22504	6.01583	6.17799	6.35134	6.35409		6.22486	0.140169	0.0626854
15.8149		5.81326	5.73325	5.87999	5.92388	6.12646	5.92414	5.90956	6.23239		5.94287	0.162146	0.0573273		16.337		6.22024	6.00346	6.17771	6.36629	6.37065		6.22767	0.152053	0.068
15.9977		5.77307	5.67826	5.84248	5.87293	6.10265	5.88424	5.88702	6.21677		5.90718	0.173507	0.0613439		16.5342		6.22034	6.00213	6.17328	6.35527	6.36449		6.2231	0.148979	0.0666253
16.1891		5.74081	5.65324	5.80758	5.82619	6.07922	5.85629	5.85683	6.20161		5.87772	0.178531	0.0631203		16.7313		6.21149	6.02234	6.1521	6.34719	6.36875		6.22037	0.143225	0.0640523
16.3718		5.71073	5.5802	5.78523	5.78234	6.05175	5.85089	5.82419	6.18816		5.84668	0.191459	0.067691		16.9227		6.22784	6.02615	6.1802	6.37191	6.38189		6.2376	0.147446	0.0659397
16.5677		5.67688	5.59828	5.78162	5.7928	6.04618	5.82937	5.80801	6.178		5.83889	0.188434	0.0666213		17.1198		6.21717	6.01568	6.16684	6.36332	6.36303		6.22521	0.146154	0.0653621
16.759		5.68554	5.57969	5.7568	5.76258	6.03588	5.80328	5.7944	6.18203		5.82503	0.193287	0.0683374		17.3058		6.25103	6.04905	6.17991	6.38733	6.37303		6.24807	0.140773	0.0629558
16.9502		5.6653	5.55913	5.75328	5.75036	6.0329	5.80858	5.79645	6.18203		5.8185	0.199407	0.0705011		17.503		6.26681	6.07072	6.20491	6.4042	6.39376		6.26808	0.138983	0.0621552
17.1318		5.62542	5.50395	5.74942	5.72707	6.01665	5.78363	5.81095	6.18008		5.79965	0.213068	0.0753308		17.7002		6.26751	6.0622	6.20188	6.39711	6.40529		6.2668	0.143386	0.0641243
17.3232		5.62989	5.52239	5.74932	5.76086	5.99847	5.79254	5.77265	6.15931		5.79818	0.199778	0.0706323		17.8973		6.26597	6.08681	6.21168	6.38914	6.39453		6.26963	0.129111	0.05774
17.5048		5.63859	5.53266	5.73978	5.73164	6.00939	5.78115	5.7927	6.17251		5.7998	0.203132	0.0718182		18.0887		6.28711	6.08106	6.21971	6.39855	6.39216		6.27572	0.132101	0.0590774
17.6875		5.65236	5.53656	5.77163	5.74042	6.01874	5.81196	5.78549	6.16201		5.8099	0.197855	0.0699521		18.286		6.2747	6.07824	6.23673	6.39918	6.3983		6.27743	0.133018	0.0594875
17.8788		5.64275	5.53154	5.76225	5.73544	6.01339	5.79641	5.78161	6.15807		5.80268	0.198722	0.0702589		18.4832		6.28698	6.08835	6.22627	6.41646	6.3997		6.28355	0.134674	0.0602282
18.0702		5.60381	5.54517	5.74881	5.74632	6.00619	5.79734	5.78495	6.1629		5.79944	0.201202	0.0711356		18.6803		6.27077	6.08171	6.21863	6.42173	6.42021		6.28261	0.143947	0.064375
18.2613		5.6024	5.51626	5.73221	5.71987	5.99418	5.80145	5.7802	6.16793		5.78931	0.208097	0.0735733		18.8717		6.28223	6.0877	6.23705	6.41001	6.40609		6.28462	0.133722	0.0598024
18.4515		5.63165	5.5043	5.75303	5.75164	5.99793	5.78761	5.77647	6.15041		5.79413	0.200972	0.0710542		19.08		6.29178	6.07904	6.2341	6.41849	6.40861		6.28641	0.139772	0.062508
18.6332		5.62379	5.52723	5.7446	5.74744	6.00951	5.80776	5.78835	6.15869		5.80092	0.201433	0.0712175		19.265		6.27331	6.08658	6.22659	6.42894	6.39912		6.28291	0.138419	0.061903
18.816		5.61288	5.52192	5.75165	5.75345	6.01282	5.80226	5.77761	6.15585		5.79856	0.203279	0.07187		19.4623		6.28047	6.10404	6.23673	6.40929	6.39532		6.28517	0.125215	0.0559978
19.0072		5.65719	5.53822	5.74379	5.73348	5.99729	5.79238	5.78574	6.16765		5.80197	0.196699	0.0695436		19.6595		6.29349	6.11132	6.22732	6.42445	6.41839		6.29499	0.132573	0.0592885
19.1983		5.63228	5.51363	5.75592	5.73463	6.00964	5.79977	5.78533	6.16533		5.79957	0.204932	0.0724542		19.8568		6.30074	6.10562	6.23558	6.441	6.40686		6.29796	0.135288	0.0605025
19.3812		5.58417	5.51437	5.75377	5.75181	5.99818	5.79839	5.78322	6.16067		5.79307	0.207669	0.0734219		20.054		6.31897	6.1327	6.25216	6.4385	6.42618		6.3137	0.127281	0.056922
19.5687		5.62556	5.50472	5.72746	5.73776	6.00942	5.81025	5.77676	6.16409		5.7945	0.208252	0.0736283		20.2512		6.32004	6.12174	6.25334	6.44222	6.42432		6.31233	0.131602	0.0588543
19.7598		5.59575	5.53252	5.73065	5.74716	6.00708	5.79842	5.77074	6.17063		5.79412	0.207606	0.0733998		20.4425		6.31054	6.13744	6.25237	6.4431	6.41871		6.31243	0.125104	0.0559483
19.9485		5.61713	5.5155	5.74409	5.73172	6.00571	5.79231	5.77335	6.16002		5.79248	0.205085	0.0725085		20.6397		6.30674	6.13422	6.24435	6.4398	6.43609		6.31224	0.130326	0.0582836
20.1303		5.63699	5.53149	5.7407	5.73771	6.00706	5.8138	5.78102	6.18053		5.80366	0.205002	0.0724793		20.837		6.30542	6.12796	6.24741	6.44896	6.42104		6.31016	0.131069	0.0586158
20.3205		5.59506	5.54012	5.75075	5.72611	6.01512	5.79746	5.7791	6.16158		5.79566	0.205194	0.0725469		21.034		6.32439	6.15692	6.25125	6.45259	6.42833		6.3227	0.123108	0.0550555
20.5118		5.59358	5.54129	5.72983	5.7444	6.00777	5.79968	5.77353	6.15691		5.79337	0.202998	0.0717706		21.2593		6.34361	6.15648	6.25502	6.46112	6.42144		6.32753	0.123936	0.055426
20.6935		5.62219	5.5365	5.76255	5.75714	6.0143	5.80777	5.78016	6.15834		5.80487	0.199602	0.07057		21.4563		6.33122	6.15838	6.27463	6.47122	6.44175		6.33544	0.127284	0.0569231
20.885		5.61897	5.54665	5.7662	5.75841	6.01111	5.82109	5.7725	6.16305		5.80725	0.19892	0.0703289		21.6472		6.3566	6.16467	6.26892	6.46219	6.44848		6.34017	0.125268	0.0560216
21.0667		5.62862	5.54682	5.75479	5.75804	6.01136	5.82483	5.7867	6.16973		5.81011	0.199507	0.0705364		21.8332		6.35946	6.18217	6.28072	6.47574	6.43378		6.34637	0.118131	0.0528298
21.2475		5.59659	5.54828	5.76146	5.77185	6.01485	5.83459	5.79224	6.1779		5.81222	0.205652	0.0727089		22.0303		6.35875	6.16898	6.27838	6.47329	6.45235		6.34635	0.126079	0.0563843
21.4303		5.62407	5.57346	5.75758	5.77342	6.00608	5.81691	5.78186	6.17029		5.81296	0.194066	0.0686127		22.2275		6.35143	6.16049	6.28827	6.48079	6.44171		6.34454	0.127568	0.0570503
21.6168		5.61135	5.54802	5.74515	5.75765	6.0332	5.80334	5.7834	6.17624		5.80729	0.20691	0.0731537		22.4125		6.3704	6.18934	6.28063	6.49996	6.44631		6.35733	0.125037	0.0559181
21.7987		5.6011	5.51649	5.76238	5.77345	6.02274	5.80916	5.77991	6.17561		5.8051	0.211469	0.0747657		22.6097		6.37047	6.19041	6.28632	6.50496	6.4593		6.36229	0.127618	0.0570726
21.9898		5.61963	5.53403	5.74075	5.74553	6.01615	5.82784	5.77166	6.1712		5.80335	0.205548	0.0726723		22.8068		6.38365	6.20562	6.28714	6.49376	6.44999		6.36403	0.117908	0.0527301
22.181		5.62539	5.56806	5.76421	5.78664	6.01125	5.83105	5.77141	6.18522		5.8179	0.19928	0.070456		23.0042		6.35597	6.19438	6.29265	6.50411	6.46302		6.36203	0.125839	0.0562769
22.3618		5.61663	5.53085	5.75536	5.78035	6.02068	5.84028	5.78463	6.17611		5.81311	0.206705	0.0730811		23.2013		6.34398	6.1948	6.27656	6.48293	6.46581		6.35281	0.123045	0.0550276
22.5532		5.63436	5.55538	5.76999	5.80286	6.02097	5.82842	5.79399	6.18702		5.82412	0.201064	0.071087		23.3985		6.36317	6.18059	6.27603	6.50955	6.45146		6.35616	0.1322	0.0591215
22.7445		5.64037	5.53711	5.74967	5.79473	6.01233	5.82637	5.77085	6.18924		5.81508	0.204755	0.0723918		23.5835		6.34583	6.17009	6.27241	6.49074	6.44139		6.34409	0.128834	0.0576161
22.9357		5.64744	5.54469	5.7709	5.80088	6.01645	5.82972	5.78217	6.20065		5.82411	0.204669	0.0723615		23.7697		6.37605	6.191	6.27248	6.5039	6.45094		6.35887	0.127914	0.057205
23.127		5.62017	5.58512	5.76634	5.79657	6.02283	5.85408	5.78238	6.19311		5.82758	0.200357	0.0708368		23.9668		6.36178	6.18293	6.28742	6.49356	6.44046		6.35323	0.123195	0.0550947
23.3288		5.60615	5.56302	5.76628	5.80825	6.01696	5.83439	5.77538	6.20532		5.82197	0.208471	0.0737057		24.164		6.38804	6.20014	6.27798	6.48966	6.46572		6.36431	0.123456	0.0552111
23.5107		5.61171	5.58261	5.73872	5.81398	6.03332	5.84019	5.7927	6.20087		5.82676	0.206237	0.0729158		24.3612		6.39809	6.20887	6.28624	6.50391	6.46089		6.3716	0.122422	0.0547487
23.7018		5.61292	5.51743	5.71988	5.76563	6.0018	5.8096	5.75306	6.17021		5.79382	0.207781	0.0734616		24.5473		6.39605	6.23662	6.2982	6.50393	6.46503		6.37996	0.111911	0.0500482
23.8837		5.58169	5.48565	5.68997	5.74952	5.97371	5.79292	5.73217	6.14394		5.7687	0.209219	0.0739702		24.7335		6.39915	6.23014	6.29109	6.51914	6.48386		6.38468	0.123256	0.0551216
24.075		5.56526	5.44395	5.66447	5.71067	5.9641	5.76878	5.69255	6.12587		5.74196	0.216107	0.0764053		24.9307		6.41364	6.22701	6.28952	6.52668	6.48152		6.38767	0.12674	0.0566799
24.2603		5.50606	5.45571	5.65099	5.7039	5.94145	5.75251	5.70334	6.12863		5.73032	0.219463	0.0775917		25.1167		6.41557	6.22941	6.28983	6.50951	6.48104		6.38507	0.121375	0.0542804
24.4422		5.54116	5.44173	5.65626	5.7225	5.95689	5.76219	5.69197	6.12169		5.7368	0.217541	0.0769122		25.314		6.43623	6.25207	6.31717	6.5326	6.49136		6.40589	0.118122	0.0528259
24.6333		5.53236	5.4466	5.65673	5.71703	5.93832	5.76255	5.69464	6.11552		5.73297	0.213533	0.0754953		25.5047		6.43214	6.25657	6.30858	6.52756	6.49381		6.40373	0.11722	0.0524224
24.8247		5.51381	5.46765	5.63813	5.70111	5.95365	5.76096	5.68248	6.11401		5.72898	0.215649	0.0762433		25.702		6.45626	6.26639	6.3167	6.54466	6.49951		6.4167	0.11978	0.0535674
25.0158		5.52073	5.41157	5.66647	5.71624	5.93048	5.75173	5.67516	6.11878		5.7239	0.221662	0.0783695		25.916		6.44482	6.29224	6.33868	6.55669	6.50946		6.42838	0.111676	0.049943
25.2013		5.51141	5.42743	5.68396	5.72652	5.94491	5.75873	5.68712	6.12104		5.73264	0.221414	0.0782815		26.1132		6.46753	6.28478	6.33034	6.54669	6.53105		6.43208	0.11857	0.0530259
25.3983		5.5331	5.4343	5.67471	5.71622	5.94023	5.77435	5.70771	6.11628		5.73711	0.215448	0.0761722		26.3105		6.4781	6.29305	6.33026	6.55489	6.51502		6.43427	0.115923	0.0518423
25.5812		5.50804	5.39104	5.64359	5.71734	5.95857	5.74489	5.70944	6.12249		5.72442	0.232525	0.0822099		26.5077		6.47315	6.31605	6.34608	6.55837	6.53244		6.44522	0.109204	0.0488375
25.7628		5.54709	5.43302	5.67207	5.72652	5.93958	5.75568	5.6874	6.11978		5.73514	0.214853	0.075962		26.7048		6.4884	6.32049	6.34369	6.55848	6.55706		6.45362	0.114795	0.0513379
25.9445		5.5195	5.43411	5.69814	5.7046	5.95513	5.78248	5.7172	6.1238		5.74187	0.220736	0.0780418		26.9022		6.51001	6.32245	6.35866	6.56472	6.56098		6.46337	0.114887	0.051379
26.1357		5.50293	5.4476	5.6806	5.74626	5.94998	5.77286	5.69987	6.1192		5.73991	0.219039	0.077442		27.0993		6.488	6.32435	6.36094	6.58147	6.55573		6.4621	0.114998	0.0514288
26.326		5.52733	5.42071	5.68271	5.75681	5.94409	5.74217	5.70685	6.14499		5.74071	0.225994	0.079901		27.2967		6.52322	6.35159	6.36158	6.59642	6.55556		6.47767	0.113595	0.0508012
26.5077		5.50169	5.4471	5.70275	5.74618	5.96776	5.78321	5.71355	6.1381		5.75004	0.225557	0.0797463		27.4827		6.52027	6.35512	6.37264	6.59747	6.56611		6.48232	0.111726	0.0499654
26.6893		5.52044	5.44801	5.70037	5.77526	5.97208	5.76635	5.73239	6.13927		5.75677	0.222987	0.0788378		27.6798		6.52882	6.34591	6.38201	6.58222	6.56184		6.48016	0.108527	0.0485348
26.872		5.5376	5.46329	5.71966	5.79629	5.9739	5.80321	5.74815	6.16181		5.77549	0.222881	0.0788005		27.8772		6.54365	6.37868	6.39047	6.60964	6.58508		6.5015	0.109397	0.0489236
27.0668		5.51115	5.47272	5.71176	5.78751	5.96926	5.79202	5.73056	6.14104		5.7645	0.219822	0.0777188		28.0632		6.53435	6.36116	6.38605	6.61433	6.56706		6.49259	0.112624	0.0503669
27.2475		5.53787	5.46662	5.74143	5.78273	5.96413	5.78872	5.72183	6.15013		5.76918	0.217701	0.0769689		28.2603		6.55115	6.37683	6.38782	6.61277	6.56173		6.49806	0.10826	0.0484151
27.4378		5.54232	5.47166	5.74113	5.81691	5.98319	5.79644	5.74963	6.15485		5.78202	0.219543	0.0776202		28.4465		6.55497	6.37377	6.39307	6.61365	6.5856		6.50421	0.11241	0.0502714
27.6292		5.5523	5.5125	5.75661	5.81506	5.98745	5.80344	5.73933	6.16735		5.79176	0.213593	0.0755166		28.6437		6.56735	6.38695	6.406	6.62474	6.58367		6.51374	0.109282	0.0488725
27.8147		5.5694	5.50665	5.73971	5.83634	5.99501	5.81197	5.76279	6.16081		5.79783	0.211757	0.0748675		28.8408		6.55794	6.39113	6.40581	6.6094	6.59834		6.51252	0.10599	0.0474002
28.006		5.57295	5.51794	5.77286	5.84051	5.99407	5.827	5.77677	6.15925		5.80767	0.207367	0.0733152		29.0258		6.57511	6.40462	6.41201	6.6418	6.6085		6.52841	0.112166	0.0501621
28.1972		5.57112	5.54543	5.77048	5.84397	6.01159	5.81566	5.76323	6.1666		5.81101	0.206946	0.0731666		29.2228		6.59537	6.41614	6.42923	6.65232	6.61866		6.54234	0.111187	0.0497245
28.379		5.5975	5.56406	5.77085	5.85039	6.01883	5.85083	5.8	6.19026		5.83034	0.205451	0.0726381		29.409		6.61309	6.41987	6.44249	6.64583	6.62581		6.54942	0.108859	0.0486834
28.5693		5.57922	5.53486	5.78422	5.87206	6.01994	5.83431	5.79623	6.18412		5.82562	0.212586	0.0751605		29.606		6.61327	6.43722	6.4378	6.6462	6.63405		6.55371	0.106725	0.0477289
28.751		5.59153	5.55401	5.79508	5.85459	6.01577	5.85933	5.78242	6.19432		5.83088	0.208814	0.0738268		29.792		6.62267	6.43703	6.44676	6.65706	6.63612		6.55993	0.108497	0.0485214
28.9328		5.61619	5.57149	5.78534	5.881	6.02473	5.86298	5.80402	6.18413		5.84123	0.200436	0.0708648		29.9827		6.62613	6.44512	6.44636	6.65666	6.642		6.56325	0.107816	0.0482169
29.1242		5.62135	5.56334	5.79964	5.88691	6.0282	5.85605	5.80778	6.19933		5.84533	0.204863	0.0724301		30.1688		6.64509	6.45689	6.46808	6.65335	6.64349		6.57338	0.101381	0.0453392
29.3192		5.59204	5.59137	5.79899	5.89304	6.03205	5.86421	5.81412	6.20012		5.84824	0.205314	0.0725893		30.366		6.64981	6.47192	6.46322	6.67766	6.6478		6.58208	0.105243	0.0470663
29.5103		5.6168	5.58279	5.80766	5.91812	6.0425	5.87784	5.80356	6.20759		5.85711	0.206906	0.0731523		30.563		6.63911	6.47258	6.45662	6.6695	6.66203		6.57997	0.106061	0.047432
29.7017		5.65807	5.57691	5.8436	5.92009	6.03101	5.87058	5.82388	6.20717		5.86641	0.198441	0.0701594		30.7492		6.66016	6.47202	6.46079	6.67054	6.65452		6.58361	0.107215	0.0479478
29.9045		5.61181	5.59897	5.82965	5.91858	6.05315	5.88432	5.82269	6.22271		5.86774	0.208552	0.0737343		30.9463		6.65923	6.48382	6.46954	6.67991	6.68727		6.59596	0.10948	0.048961
30.0862		5.6541	5.59237	5.85228	5.9357	6.05313	5.89488	5.83245	6.22068		5.87945	0.202185	0.0714833		31.1323		6.67273	6.5007	6.47516	6.7004	6.69647		6.60909	0.111479	0.0498549
30.2763		5.68829	5.61207	5.85533	5.93717	6.0618	5.90134	5.84148	6.2226		5.89001	0.194194	0.068658		31.3295		6.67768	6.4962	6.47587	6.69259	6.67945		6.60436	0.108408	0.0484813
30.4677		5.65032	5.65053	5.86013	5.95	6.05723	5.89463	5.86372	6.22659		5.89414	0.193137	0.0682844		31.5267		6.66727	6.49796	6.48941	6.70103	6.69224		6.60958	0.106564	0.0476567
30.6588		5.68107	5.62837	5.86306	5.97541	6.06726	5.89562	5.84241	6.2336		5.89835	0.196884	0.0696091		31.7238		6.69022	6.5228	6.50051	6.70652	6.69923		6.62385	0.10289	0.0460137
30.869		5.70203	5.64873	5.87336	5.98021	6.08709	5.9157	5.86897	6.25551		5.91645	0.196361	0.0694242		31.921		6.6904	6.52157	6.50359	6.71217	6.68065		6.62168	0.100442	0.0449191
31.0603		5.68029	5.65909	5.8672	5.97938	6.08535	5.90547	5.85992	6.24827		5.91062	0.19642	0.0694449		32.1182		6.71208	6.52752	6.5047	6.71844	6.70414		6.63338	0.107472	0.0480627
31.2515		5.67874	5.66729	5.89462	6.01446	6.08266	5.91807	5.86028	6.23879		5.91936	0.19394	0.0685683		32.3042		6.71059	6.54049	6.50142	6.71612	6.70655		6.63503	0.105105	0.0470046
31.4332		5.70287	5.65854	5.89317	6.00519	6.08811	5.91585	5.87849	6.25527		5.92469	0.19483	0.068883		32.4955		6.71254	6.54468	6.5091	6.72092	6.71473		6.6404	0.10442	0.0466981
31.6243		5.69026	5.69829	5.91023	6.0301	6.09763	5.92899	5.8798	6.25762		5.93661	0.192422	0.0680316		32.6975		6.71124	6.54544	6.51114	6.71193	6.70678		6.63731	0.100275	0.0448444
31.805		5.71163	5.68443	5.92841	6.04122	6.09886	5.94237	5.8918	6.27194		5.94633	0.19467	0.0688261		32.8947		6.75248	6.54797	6.52037	6.71791	6.73216		6.65417	0.11067	0.0494933
31.9857		5.73205	5.70841	5.9094	6.04039	6.10883	5.94793	5.90524	6.27929		5.95394	0.189446	0.0669791		33.0918		6.75142	6.56875	6.52791	6.75338	6.72955		6.6662	0.108972	0.0487338
32.177		5.70985	5.67939	5.91461	6.03963	6.10996	5.9519	5.91317	6.27544		5.94924	0.197498	0.069826		33.289		6.74958	6.57357	6.53614	6.74471	6.73909		6.66862	0.104756	0.0468483
32.3672		5.70674	5.71458	5.93261	6.05221	6.12509	5.97058	5.91335	6.27301		5.96102	0.193144	0.0682866		33.4863		6.75379	6.56721	6.53876	6.75784	6.75395		6.67431	0.111222	0.0497401
32.5573		5.73538	5.72381	5.9482	6.07428	6.13605	5.971	5.92725	6.27157		5.97344	0.187942	0.0664477		33.6723		6.76303	6.58032	6.55035	6.75886	6.75576		6.68167	0.106752	0.0477409
32.738		5.73713	5.71533	5.95161	6.07863	6.12469	5.97567	5.9428	6.28435		5.97628	0.190647	0.0674039		33.8695		6.76886	6.59139	6.54632	6.75273	6.76008		6.68388	0.106356	0.0475639
32.9283		5.76206	5.70708	5.96909	6.078	6.13571	5.97868	5.94003	6.28488		5.98194	0.189159	0.0668778		34.0668		6.76899	6.58391	6.56071	6.7754	6.77676		6.69316	0.110657	0.0494874
33.1197		5.76991	5.74823	5.97434	6.11051	6.14019	5.98978	5.94968	6.27573		5.9948	0.180197	0.0637091		34.264		6.78485	6.60126	6.56447	6.76166	6.77372		6.69719	0.105492	0.0471776
33.306		5.75997	5.77083	5.99399	6.10731	6.13625	5.98759	5.95373	6.27225		5.99774	0.175915	0.0621953		34.4612		6.78914	6.61711	6.56389	6.7836	6.77761		6.70627	0.107423	0.0480409
33.4973		5.77696	5.7458	5.99829	6.11713	6.13386	5.98188	5.95705	6.28636		5.99966	0.181337	0.0641124		34.6583		6.78945	6.62541	6.56278	6.78173	6.78097		6.70807	0.106425	0.0475948
33.6885		5.77262	5.74577	6.00312	6.12332	6.15539	6.00154	5.96473	6.28791		6.0068	0.184958	0.0653926		34.8555		6.7953	6.60846	6.57352	6.79813	6.79717		6.71452	0.113443	0.0507332
33.8798		5.77072	5.77022	6.00475	6.1315	6.15515	6.01856	5.97884	6.30218		6.01649	0.183881	0.0650117		35.0527		6.80697	6.617	6.58153	6.7957	6.8052		6.72128	0.112168	0.050163
34.0615		5.76614	5.77403	6.01374	6.1364	6.15979	6.00904	5.9896	6.29776		6.01831	0.18371	0.0649512		35.2498		6.81207	6.63039	6.58759	6.78902	6.80234		6.72428	0.10664	0.047691
34.2717		5.80151	5.7913	6.02213	6.14842	6.17015	6.01643	5.98371	6.29902		6.02908	0.176315	0.0623367		35.4412		6.8104	6.62974	6.58705	6.79775	6.803		6.72559	0.108136	0.0483597
34.4543		5.78871	5.79255	6.01048	6.15649	6.1751	6.04021	6.00498	6.30995		6.03481	0.181643	0.0642204		35.6383		6.82899	6.64363	6.59788	6.80965	6.81826		6.73968	0.109976	0.0491828
34.6447		5.79854	5.80938	6.02697	6.16968	6.18484	6.03727	6.01291	6.29729		6.04211	0.175809	0.062158		35.8243		6.82513	6.65022	6.60096	6.81179	6.82266		6.74215	0.107941	0.0482727
34.8358		5.84001	5.80223	6.03338	6.17531	6.1811	6.03996	6.01221	6.31792		6.05027	0.174012	0.0615226		36.0152		6.82555	6.6385	6.60007	6.81485	6.82705		6.74121	0.112221	0.0501867
35.0167		5.8525	5.81763	6.04029	6.19721	6.19725	6.04319	6.00704	6.32166		6.0596	0.173784	0.0614418		36.2012		6.82592	6.66869	6.6031	6.82911	6.8518		6.75572	0.112265	0.0502066
35.208		5.81714	5.83157	6.05693	6.19251	6.1918	6.04612	6.02052	6.31276		6.05867	0.173917	0.0614889		36.3873		6.85436	6.67745	6.61705	6.83255	6.84363		6.76501	0.10987	0.0491354
35.3907		5.82684	5.84355	6.05524	6.20861	6.20234	6.0601	6.027	6.3212		6.06811	0.174181	0.0615824		36.5733		6.84794	6.64956	6.61666	6.82572	6.85306		6.75859	0.115592	0.0516942
35.5723		5.80818	5.85809	6.06541	6.21958	6.19781	6.06042	6.02909	6.31783		6.06955	0.175404	0.0620148
35.7635		5.82683	5.86906	6.07976	6.20183	6.21063	6.06244	6.04159	6.31711		6.07616	0.168348	0.0595201		pH/min		0.0304732	0.030353	0.0215913	0.0221034	0.024085
35.9548		5.82621	5.85691	6.08827	6.23038	6.22056	6.06676	6.03909	6.32337		6.08145	0.176342	0.0623464
36.146		5.84108	5.87955	6.08331	6.23794	6.21736	6.08601	6.05796	6.33518		6.0923	0.171346	0.06058
36.3372		5.86598	5.87054	6.10246	6.24249	6.23853	6.08348	6.06276	6.3358		6.10025	0.170787	0.0603822
36.519		5.87278	5.87397	6.09129	6.23792	6.23766	6.08838	6.04583	6.3352		6.09788	0.168658	0.0596297
36.7148		5.83749	5.90054	6.11801	6.25593	6.24025	6.08539	6.07055	6.33973		6.10598	0.173726	0.0614216
36.906		5.88492	5.89511	6.11208	6.2554	6.24534	6.10125	6.08681	6.3503		6.1164	0.166619	0.0589086
37.0877		5.8707	5.92247	6.1151	6.25354	6.2683	6.0916	6.06537	6.35511		6.11778	0.169053	0.0597691
37.2693		5.8842	5.91042	6.13882	6.28211	6.26171	6.10227	6.07092	6.34736		6.12473	0.169234	0.0598332
37.4522		5.86299	5.92277	6.13771	6.27885	6.25562	6.11589	6.08898	6.3644		6.1284	0.17281	0.0610976
37.6435		5.89225	5.91042	6.13992	6.29426	6.26916	6.1146	6.09096	6.36483		6.13455	0.172347	0.0609339
37.8347		5.8972	5.93299	6.13835	6.28752	6.2813	6.10897	6.09974	6.3614		6.13843	0.166953	0.0590267
38.0175		5.8909	5.94526	6.15651	6.30162	6.271	6.11482	6.09282	6.36431		6.14216	0.167616	0.0592613
38.2002		5.93059	5.95006	6.17378	6.30632	6.27739	6.11998	6.10855	6.36656		6.15416	0.159789	0.0564939
38.3913		5.91481	5.95244	6.16566	6.31281	6.28641	6.12457	6.11388	6.36428		6.15436	0.163629	0.0578515
38.574		5.91199	5.95357	6.17283	6.32061	6.28944	6.13133	6.11254	6.35611		6.15605	0.163989	0.0579788
38.7653		5.92417	5.96299	6.17957	6.3165	6.29646	6.15587	6.1262	6.36508		6.16585	0.160744	0.0568315
38.9482		5.97093	5.95012	6.18382	6.31388	6.31181	6.15042	6.12724	6.38464		6.17411	0.159073	0.0562407
39.1357		5.94267	5.98006	6.18534	6.32777	6.31548	6.16141	6.14458	6.38001		6.17966	0.159518	0.0563982
39.3162		5.94348	5.9694	6.18687	6.34515	6.30379	6.14719	6.14993	6.38359		6.17867	0.163165	0.0576874
39.4978		5.95455	5.95529	6.20021	6.34003	6.31373	6.16309	6.14701	6.38126		6.1819	0.163479	0.0577987
39.689		5.94613	5.97651	6.2033	6.34526	6.32752	6.1628	6.15061	6.37196		6.18551	0.161902	0.057241
pH/min		0.0300061	0.0378997	0.0358471	0.0427081	0.0264095	0.0278911	0.0319923	0.0173197

## Sheet: Fig S8e. NHE1
NHE1 - Dish1												NHE1 - Dish2 (Choline Cl - 5 min, Recovery 15 min)
		Cell 1	Cell 2	Cell 3								Cell 1	Cell 2	Cell 3
Time (min)		pH	pH	pH		Mean	SD	SE		Time (min)		pH	pH	pH		Mean	SD	SE
0		7.27747	7.41139	7.12919		7.27268	0.14116	0.081499		0		5.89721	6.08481	6.0954		6.02581	0.111494	0.064371
0.183467		7.28547	7.38623	7.133		7.26823	0.127493	0.0736083		0.18358		5.89642	6.08008	6.07373		6.01674	0.104251	0.0601896
0.367117		7.29843	7.39689	7.1422		7.27917	0.128436	0.0741526		0.37026		5.89453	6.06318	6.06745		6.00839	0.0986259	0.0569417
0.553133		7.30899	7.40782	7.15388		7.29023	0.128006	0.0739046		0.5569		5.89724	6.05777	6.06614		6.00705	0.0951903	0.0549581
0.73685		7.31022	7.40908	7.161		7.29344	0.124889	0.0721045		0.74048		5.88111	6.05183	6.05702		5.99665	0.100097	0.0577911
0.920517		7.32605	7.41407	7.1764		7.30551	0.12016	0.0693743		0.92713		5.88278	6.04474	6.05589		5.99447	0.0968869	0.0559377
1.10707		7.32756	7.4228	7.19043		7.3136	0.116812	0.0674416		1.11076		5.88014	6.04146	6.05595		5.99252	0.0975904	0.0563438
1.29067		7.34171	7.42157	7.19235		7.31854	0.116353	0.0671766		1.29468		5.87451	6.03141	6.04269		5.98287	0.0940118	0.0542778
1.4772		7.35237	7.4348	7.2078		7.33166	0.114911	0.0663439		1.47826		5.87651	6.02031	6.03847		5.97843	0.0887311	0.0512289
1.66627		7.36008	7.43491	7.22875		7.34125	0.104364	0.0602546		1.66185		5.87744	6.01895	6.03498		5.97712	0.0866996	0.050056
1.85228		7.36565	7.43933	7.23127		7.34542	0.105497	0.0609086		1.84836		5.87099	6.00658	6.02519		5.96759	0.0841711	0.0485962
2.03603		7.36534	7.44709	7.25332		7.35525	0.0972748	0.0561616		2.03193		5.87622	5.9998	6.02029		5.96544	0.0779402	0.0449988
2.22258		7.38355	7.44161	7.26246		7.36254	0.0914003	0.05277		2.21851		5.86852	5.99427	6.00909		5.95729	0.0772362	0.0445924
2.40912		7.37637	7.4422	7.27819		7.36559	0.0825353	0.0476518		2.40518		5.86895	5.98857	6.01284		5.95679	0.0770306	0.0444737
2.59562		7.3799	7.43767	7.2917		7.36976	0.073511	0.0424416		2.59168		5.86963	5.98175	6.00541		5.95226	0.0725338	0.0418774
2.77942		7.38651	7.44617	7.30219		7.37829	0.0723384	0.0417646		2.78118		5.86765	5.96942	6.00008		5.94572	0.069324	0.0400242
2.96327		7.39561	7.44496	7.31691		7.38583	0.0645839	0.0372875		2.97385		5.86326	5.96947	5.99784		5.94352	0.0709427	0.0409588
3.15277		7.39633	7.44118	7.33295		7.39016	0.0543772	0.0313947		3.15735		5.86093	5.95667	5.98978		5.93579	0.0669138	0.0386327
3.3388		7.39865	7.45016	7.34397		7.39759	0.0531041	0.0306597		3.34701		5.86759	5.95289	5.98488		5.93512	0.0606306	0.0350051
3.52773		7.40606	7.44771	7.35399		7.40259	0.0469574	0.0271109		3.53368		5.87086	5.94466	5.97651		5.93068	0.0541953	0.0312897
3.7173		7.41257	7.45697	7.36447		7.41134	0.0462657	0.0267115		3.72318		5.85806	5.93754	5.97511		5.92357	0.0597624	0.0345038
3.90387		7.40536	7.45421	7.37449		7.41135	0.0401986	0.0232087		3.90668		5.86287	5.9345	5.96961		5.92233	0.0544013	0.0314086
4.0904		7.40614	7.45651	7.39228		7.41831	0.0338032	0.0195163		4.09418		5.85918	5.93067	5.96607		5.91864	0.054451	0.0314373
4.27927		7.40316	7.44544	7.38823		7.41228	0.0296748	0.0171327		4.27385		5.85117	5.92272	5.95561		5.90983	0.0533992	0.0308301
4.46582		7.41421	7.45308	7.41065		7.42598	0.0235364	0.0135887		4.45468		5.86455	5.92103	5.95094		5.91217	0.0438707	0.0253288
4.65238		7.41485	7.45438	7.40915		7.42613	0.0246348	0.0142229		4.63218		5.86358	5.90572	5.94863		5.90598	0.0425256	0.0245522
4.83612		7.42369	7.45664	7.42803		7.43612	0.0179003	0.0103347		4.81768		5.85802	5.90289	5.9454		5.9021	0.0436953	0.0252275
5.02278		7.42625	7.45977	7.42632		7.43745	0.0193325	0.0111616		4.99985		5.85974	5.90828	5.94199		5.90334	0.0413472	0.0238718
5.20643		7.42816	7.4629	7.4404		7.44382	0.0176175	0.0101715		5.18418		5.85631	5.89492	5.93115		5.89413	0.0374263	0.0216081
5.39303		7.42972	7.46107	7.44208		7.44429	0.0157949	0.00911921		5.36518		5.85052	5.88908	5.93053		5.89004	0.0400137	0.0231019
5.5767		7.4383	7.46674	7.45004		7.4517	0.0142903	0.00825052		5.54718		5.85163	5.88046	5.92059		5.88423	0.034634	0.0199959
5.76328		7.43112	7.46552	7.46199		7.45288	0.0189271	0.0109276		5.72468		5.85571	5.87614	5.91441		5.88209	0.0297984	0.0172041
5.9499		7.4278	7.46548	7.45882		7.4507	0.0201092	0.0116101		5.90551		5.8405	5.87638	5.91039		5.87576	0.0349492	0.0201779
6.13655		7.43797	7.46978	7.47454		7.46076	0.0198799	0.0114777		6.08651		5.8513	5.86774	5.90324		5.87409	0.0265465	0.0153266
6.31995		7.44007	7.47505	7.48699		7.46737	0.0243811	0.0140764		6.26368		5.85293	5.8539	5.89436		5.86706	0.0236446	0.0136512
6.5066		7.44816	7.47412	7.47923		7.46717	0.0166602	0.00961875		6.44118		5.85272	5.86124	5.89171		5.86856	0.0204989	0.0118351
6.69315		7.44641	7.47351	7.48068		7.46687	0.0180727	0.0104343		6.61835		5.85812	5.85731	5.89597		5.87047	0.0220902	0.0127538
6.87888		7.44766	7.46716	7.48801		7.46761	0.020177	0.0116492		6.79918		5.84426	5.84761	5.88257		5.85815	0.0212174	0.0122499
7.06557		7.46061	7.47798	7.5043		7.48096	0.0219945	0.0126985		6.98018		5.8534	5.843	5.88513		5.86051	0.0219465	0.0126708
7.25225		7.46273	7.49125	7.5114		7.48846	0.0244542	0.0141187		7.15768		5.86006	5.84193	5.88634		5.86278	0.0223293	0.0128918
7.43867		7.46726	7.49416	7.52344		7.49495	0.0280944	0.0162203		7.33868		5.90367	5.87456	5.9275		5.90191	0.0265138	0.0153078
7.62535		7.46393	7.49223	7.519		7.49172	0.0275419	0.0159013		7.51968		5.96086	5.9277	5.99346		5.96067	0.0328804	0.0189835
7.81223		7.4529	7.47932	7.50684		7.47968	0.0269705	0.0155714		7.69701		6.06425	6.01548	6.10062		6.06012	0.0427202	0.0246645
8.00133		7.4573	7.4728	7.51145		7.48052	0.0278901	0.0161024		7.87435		6.14998	6.11453	6.21665		6.16039	0.0518493	0.0299352
8.18808		7.45483	7.47306	7.51002		7.4793	0.028119	0.0162345		8.05168		6.21439	6.21054	6.3256		6.25018	0.0653469	0.037728
8.37447		7.45752	7.46671	7.50657		7.47693	0.0260732	0.0150534		8.23268		6.27841	6.30553	6.42568		6.33654	0.0783794	0.0452524
8.5636		7.45226	7.46201	7.50286		7.47238	0.026844	0.0154984		8.41351		6.34955	6.38448	6.50653		6.41352	0.0824207	0.0475856
8.75		7.45447	7.45445	7.48855		7.46583	0.0196789	0.0113616		8.59685		6.41215	6.45644	6.58342		6.484	0.0888997	0.0513263
8.9335		7.44531	7.45198	7.47793		7.45841	0.0172361	0.00995129		8.77901		6.47056	6.51668	6.63714		6.54146	0.0860102	0.049658
9.11697		7.45524	7.44946	7.47701		7.46057	0.0145298	0.00838877		8.95768		6.52428	6.56309	6.68318		6.59018	0.0828423	0.047829
9.30638		7.45104	7.44532	7.47655		7.45764	0.0166253	0.0095986		9.13851		6.57377	6.60257	6.71026		6.62887	0.0719445	0.0415372
9.49278		7.4474	7.43851	7.46906		7.45166	0.0157128	0.00907177		9.31601		6.61929	6.63233	6.74612		6.66591	0.0697663	0.0402796
9.67955		7.44856	7.45213	7.47406		7.45825	0.0138043	0.0079699		9.49335		6.65381	6.66005	6.76554		6.69313	0.0627836	0.0362481
9.86592		7.46128	7.44905	7.46604		7.45879	0.00876734	0.00506182		9.67418		6.69063	6.67861	6.78355		6.7176	0.0574326	0.0331587
10.0524		7.47035	7.45469	7.48784		7.47096	0.0165809	0.00957298		9.85835		6.71372	6.69863	6.80246		6.73827	0.0560999	0.0323893
10.2359		7.49678	7.46837	7.50009		7.48841	0.0174344	0.0100657		10.0393		6.74136	6.7169	6.81662		6.75829	0.0519718	0.030006
10.4224		7.50952	7.48867	7.51787		7.50535	0.0150387	0.00868261		10.2307		6.76099	6.72627	6.82577		6.77101	0.0505011	0.0291568
10.6088		7.5476	7.51973	7.53835		7.53523	0.0141904	0.00819283		10.4117		6.77477	6.74402	6.83301		6.78393	0.0451971	0.0260946
10.7924		7.56862	7.54904	7.56942		7.56236	0.0115416	0.00666352		10.5925		6.79636	6.74977	6.8365		6.79421	0.043405	0.0250599
10.9788		7.59545	7.56726	7.60319		7.58864	0.0189104	0.0109179		10.7734		6.81415	6.76239	6.84193		6.80616	0.040368	0.0233065
11.1653		7.62354	7.58923	7.62028		7.61101	0.0189374	0.0109335		10.9553		6.82196	6.76635	6.8475		6.81194	0.0414931	0.0239561
11.3519		7.64073	7.58973	7.63919		7.62322	0.02901	0.0167489		11.136		6.82227	6.77274	6.83586		6.81029	0.0332216	0.0191805
11.5354		7.66221	7.61341	7.68013		7.65191	0.0345311	0.0199365		11.317		6.82966	6.77475	6.84438		6.81626	0.0366972	0.0211872
11.719		7.67896	7.62226	7.69477		7.66533	0.0381302	0.0220145		11.4944		6.83858	6.78324	6.84318		6.82167	0.0333579	0.0192592
11.9114		7.7044	7.64808	7.70931		7.68726	0.0340256	0.0196447		11.6798		6.84736	6.78082	6.84206		6.82341	0.036982	0.0213516
12.0979		7.70558	7.65135	7.72706		7.69466	0.0390206	0.0225286		11.8724		6.85874	6.79012	6.83779		6.82888	0.0351664	0.0203033
12.2844		7.72408	7.64926	7.72494		7.69943	0.0434452	0.0250831		12.0495		6.87118	6.78727	6.83839		6.83228	0.0422874	0.0244146
12.471		7.73138	7.65691	7.7509		7.71306	0.0495954	0.0286339		12.2303		6.87861	6.79038	6.83421		6.8344	0.0441153	0.02547
12.6576		7.75626	7.66971	7.76001		7.72866	0.0510832	0.0294929		12.4123		6.88545	6.79323	6.83385		6.83751	0.0462188	0.0266844
12.8442		7.75956	7.67296	7.77504		7.73585	0.0550156	0.0317633		12.5897		6.88898	6.80018	6.8324		6.84052	0.0449534	0.0259539
13.0337		7.77123	7.66841	7.77893		7.73952	0.0617059	0.0356259		12.767		6.89208	6.80104	6.83476		6.84263	0.046027	0.0265737
13.2203		7.77414	7.66724	7.78392		7.74177	0.0647258	0.0373695		12.9442		6.89871	6.79787	6.82895		6.84184	0.0516416	0.0298153
13.4068		7.79085	7.66637	7.79445		7.75056	0.0729317	0.0421071		13.1297		6.89839	6.78926	6.82784		6.8385	0.05534	0.0319505
13.5934		7.80212	7.66467	7.80511		7.7573	0.0802306	0.0463211		13.307		6.90555	6.79788	6.8304		6.84461	0.0552236	0.0318834
13.7792		7.80351	7.65968	7.80217		7.75512	0.0826561	0.0477215		13.4878		6.90249	6.78763	6.82423		6.83812	0.0586757	0.0338764
13.9657		7.81372	7.65414	7.80751		7.75846	0.090392	0.0521878		13.6652		6.90598	6.77696	6.82677		6.83657	0.0650659	0.0375658
14.1522		7.81963	7.6545	7.81869		7.76427	0.0950644	0.0548855		13.8507		6.91053	6.77677	6.82237		6.83656	0.0679991	0.0392593
14.3358		7.82458	7.65557	7.82534		7.76849	0.0978007	0.0564653		14.028		6.91002	6.77011	6.82943		6.83652	0.0702239	0.0405438
14.5223		7.82637	7.65067	7.82809		7.76838	0.101938	0.0588542		14.2135		6.91508	6.75861	6.82197		6.83189	0.078705	0.0454403
14.7059		7.82879	7.66313	7.82862		7.77351	0.0955925	0.0551904		14.3992		6.91872	6.76098	6.81976		6.83315	0.0797183	0.0460254
14.8926		7.82307	7.66329	7.83298		7.77311	0.0952432	0.0549887		14.5848		6.93275	6.7613	6.82453		6.83953	0.0867032	0.0500581
15.0792		7.80382	7.64507	7.81971		7.7562	0.0965649	0.0557518		14.7622		6.92577	6.7516	6.81721		6.83153	0.0879632	0.0507856
15.2628		7.80648	7.63982	7.82728		7.75786	0.102751	0.0593233		14.9477		6.91823	6.74975	6.81963		6.8292	0.084647	0.048871
15.4495		7.78893	7.62418	7.82263		7.74525	0.106195	0.0613114		15.1357		6.92578	6.74934	6.81473		6.82995	0.0891992	0.0514992
15.6331		7.78267	7.6131	7.81313		7.7363	0.107774	0.0622235		15.32		6.92176	6.73956	6.8146		6.82531	0.0915707	0.0528683
15.817		7.75398	7.59402	7.79402		7.71401	0.10582	0.0610954		15.4974		6.92077	6.73581	6.8087		6.82176	0.0931691	0.0537912
16.0006		7.74886	7.57571	7.76592		7.69683	0.105239	0.0607597		15.6747		6.92985	6.73146	6.81752		6.82628	0.0994845	0.0574374
16.1842		7.72815	7.55736	7.75096		7.67882	0.105807	0.0610875		15.852		6.92103	6.72538	6.80316		6.81652	0.0985072	0.0568731
16.3707		7.71139	7.53429	7.74177		7.66248	0.112055	0.0646952		16.0294		6.92267	6.72207	6.80295		6.8159	0.100925	0.0582689
16.5542		7.69134	7.5115	7.70955		7.63746	0.109464	0.0631992		16.215		6.92194	6.72006	6.81104		6.81768	0.101104	0.0583722
16.7408		7.67008	7.49164	7.69497		7.6189	0.110909	0.0640333		16.3995		6.93825	6.72137	6.81386		6.82449	0.10883	0.0628332
16.9275		7.65173	7.46736	7.66694		7.59534	0.111098	0.0641425		16.5838		6.93245	6.71621	6.80382		6.81749	0.108767	0.0627964
17.114		7.62914	7.44353	7.65084		7.5745	0.113945	0.065786		16.7648		6.93906	6.70856	6.80166		6.81643	0.115957	0.066948
17.3035		7.61739	7.42726	7.62711		7.55725	0.112682	0.0650573		16.942		6.93427	6.70334	6.78949		6.80903	0.116699	0.0673761
17.4962		7.5964	7.39788	7.60799		7.53409	0.118101	0.0681857		17.1265		6.93785	6.70125	6.79111		6.81007	0.119434	0.0689553
17.6797		7.57235	7.38088	7.58966		7.5143	0.115864	0.0668943		17.304		6.93616	6.69567	6.78775		6.80653	0.12134	0.0700554
17.8693		7.54645	7.35278	7.56601		7.48841	0.117869	0.0680518		17.4862		6.93531	6.68715	6.79176		6.80474	0.124588	0.071931
18.056		7.52674	7.3201	7.53026		7.45903	0.120331	0.069473		17.6635		6.92827	6.67897	6.79258		6.79994	0.124813	0.0720607
18.2455		7.4917	7.29091	7.50444		7.42902	0.119773	0.069151		17.8445		6.93492	6.68177	6.78197		6.79955	0.127488	0.0736051
18.429		7.47133	7.25784	7.47558		7.40158	0.124504	0.0718825		18.0265		6.93331	6.67364	6.78113		6.79603	0.130474	0.0753294
18.6165		7.42952	7.2074	7.43364		7.35685	0.129448	0.0747368		18.2039		6.92906	6.67618	6.78299		6.79608	0.126947	0.0732928
18.7962		7.38626	7.17074	7.40242		7.31981	0.129345	0.0746776		18.3849		6.93196	6.67032	6.78435		6.79554	0.131179	0.075736
18.977		7.34756	7.09738	7.34076		7.2619	0.142515	0.0822813		18.5692		6.93453	6.66423	6.78105		6.79327	0.135564	0.0782677
19.1545		7.27267	6.96808	7.22748		7.15608	0.164372	0.0949004		18.7465		6.93731	6.65713	6.76941		6.78795	0.141007	0.0814105
19.34		7.13153	6.73421	7.02084		6.96219	0.205052	0.118387		18.924		6.94158	6.65737	6.77629		6.79175	0.142734	0.0824075
19.5222		6.93468	6.45615	6.77228		6.72104	0.243348	0.140497		19.1058		6.94239	6.64131	6.7721		6.78527	0.150971	0.0871633
19.7065		6.7082	6.20241	6.54643		6.48568	0.258311	0.149136		19.2878		6.94117	6.64244	6.76431		6.78264	0.150206	0.0867216
19.8875		6.506	6.02645	6.37646		6.30297	0.248078	0.143228		19.4733		6.94332	6.63935	6.76872		6.7838	0.152545	0.0880718
20.0695		6.34434	5.91422	6.29713		6.18523	0.235888	0.13619		19.6505		6.93645	6.63527	6.75798		6.77657	0.151448	0.0874384
20.247		6.24888	5.83165	6.25523		6.11192	0.242742	0.140147		19.8278		6.93851	6.62689	6.76025		6.77522	0.156348	0.0902677
20.4278		6.19156	5.7914	6.23481		6.07259	0.244475	0.141147		20.0099		6.93514	6.62464	6.76206		6.77395	0.155591	0.0898305
20.6088		6.14691	5.76782	6.22135		6.04536	0.243222	0.140424		20.1944		6.92954	6.61807	6.75968		6.7691	0.155948	0.0900368
20.786		6.12985	5.73034	6.20814		6.02278	0.256263	0.147954		20.3717		6.92881	6.60978	6.75875		6.76578	0.159631	0.0921631
20.9635		6.11342	5.7173	6.20702		6.01258	0.259965	0.150091		20.549		6.9266	6.60413	6.74368		6.75814	0.16172	0.0933693
21.1407		6.09869	5.70659	6.20295		6.00274	0.26172	0.151104
21.3215		6.09241	5.69265	6.18679		5.99062	0.262328	0.151455		pH/min		0.414838	0.474419	0.538718
21.5025		6.07653	5.68373	6.18316		5.98114	0.263024	0.151857
21.68		6.07243	5.67269	6.187		5.97737	0.270012	0.155892
21.861		6.06459	5.66776	6.1781		5.97015	0.267955	0.154704
22.042		6.05264	5.65415	6.17617		5.96099	0.272811	0.157508
22.2193		6.0469	5.64495	6.17621		5.95602	0.277048	0.159954
22.3967		6.02978	5.63079	6.16846		5.94301	0.27914	0.161162
22.574		6.02235	5.62672	6.16213		5.93707	0.277707	0.160334
22.755		6.00646	5.59985	6.15188		5.91939	0.286127	0.165196
22.9358		6.00099	5.60343	6.14067		5.91503	0.278746	0.160934
23.1192		5.99012	5.59608	6.14543		5.91054	0.283187	0.163498
23.3013		5.97523	5.58848	6.13602		5.89991	0.281434	0.162486
23.48		5.96576	5.57713	6.13169		5.89152	0.284635	0.164334
23.6608		5.95614	5.56645	6.13391		5.8855	0.290252	0.167577
23.8383		5.95525	5.56127	6.12766		5.88139	0.290328	0.167621
24.0157		5.94657	5.55199	6.12176		5.87344	0.29184	0.168494
24.1965		5.93815	5.55151	6.12365		5.8711	0.291901	0.168529
24.3807		5.92406	5.54364	6.11715		5.86162	0.291809	0.168476
24.5617		5.95358	5.58253	6.13031		5.8888	0.279575	0.161413
24.753		6.00272	5.70775	6.15686		5.95578	0.228208	0.131756
24.934		6.06438	5.83928	6.19166		6.03178	0.178441	0.103023
25.1148		6.17291	6.03161	6.26678		6.1571	0.118379	0.0683463
25.2957		6.2718	6.21012	6.36293		6.28162	0.076878	0.0443855
25.4777		6.38033	6.39189	6.46622		6.41282	0.0466114	0.0269111
25.6583		6.48997	6.55703	6.57097		6.53932	0.0433073	0.0250035
25.8393		6.58776	6.70884	6.68211		6.65957	0.0636088	0.0367246
26.0167		6.67984	6.83098	6.78758		6.76613	0.0778191	0.0449289
26.2022		6.77523	6.9484	6.9052		6.87628	0.0901359	0.05204
26.3947		6.85018	7.04436	6.99619		6.96358	0.101116	0.0583794
26.5718		6.91559	7.11449	7.08087		7.03698	0.106467	0.0614687
26.7527		6.99043	7.18009	7.1586		7.1097	0.103855	0.0599609
26.9347		7.03723	7.23936	7.23262		7.16974	0.114803	0.0662818
27.112		7.08468	7.28281	7.2852		7.21756	0.115088	0.0664462
27.2893		7.13132	7.31938	7.32972		7.26014	0.111684	0.0644805
27.4665		7.17226	7.35464	7.37357		7.30016	0.111162	0.0641796
27.652		7.20026	7.38567	7.4071		7.33101	0.113735	0.0656651
27.8293		7.2348	7.41286	7.44063		7.36276	0.111687	0.0644824
28.0102		7.26892	7.43757	7.4677		7.3914	0.107133	0.0618534
28.1875		7.28588	7.45503	7.49362		7.41151	0.110497	0.0637957
28.373		7.31669	7.47586	7.52403		7.43886	0.10851	0.062648
28.5503		7.34114	7.49166	7.54273		7.45851	0.104806	0.0605097
28.7358		7.36297	7.51013	7.55428		7.47579	0.100171	0.0578337
28.9215		7.36799	7.5177	7.5746		7.48676	0.106719	0.0616142
29.1072		7.38994	7.52431	7.59266		7.5023	0.103136	0.0595459
29.2845		7.4067	7.5331	7.59362		7.51114	0.0953769	0.0550659
29.47		7.41521	7.53818	7.61409		7.52249	0.100364	0.0579451
29.658		7.43273	7.54525	7.6067		7.52823	0.0882233	0.0509357
29.8423		7.44116	7.55331	7.62618		7.54022	0.0932042	0.0538115
30.0197		7.44657	7.55851	7.63551		7.54687	0.0950055	0.0548515
30.197		7.45618	7.55264	7.63165		7.54683	0.0878822	0.0507388
30.3743		7.46197	7.56072	7.6409		7.55453	0.0896248	0.0517449
30.5517		7.46684	7.55977	7.64783		7.55815	0.0905063	0.0522538
30.7373		7.47173	7.56383	7.65825		7.5646	0.09326	0.0538437
30.9218		7.47872	7.56988	7.66188		7.57016	0.0915823	0.052875
31.1062		7.48476	7.56774	7.65545		7.56931	0.0853546	0.0492795
31.2872		7.49296	7.56474	7.67164		7.57644	0.089916	0.051913
31.4643		7.50027	7.57078	7.66943		7.58016	0.08497	0.0490575
31.6488		7.4988	7.5642	7.66562		7.5762	0.0840581	0.048531
31.8263		7.50359	7.5618	7.66534		7.57691	0.0819233	0.0472984
32.0085		7.50458	7.56004	7.66389		7.57617	0.0808702	0.0466904
32.1858		7.50957	7.56777	7.66762		7.58165	0.0799343	0.0461501
32.3668		7.51775	7.56743	7.65918		7.58145	0.0717506	0.0414253
32.5488		7.51798	7.56389	7.66733		7.58306	0.0765001	0.0441673
32.7262		7.52045	7.56626	7.67185		7.58619	0.077644	0.0448278
32.9072		7.51487	7.56359	7.66898		7.58248	0.0787729	0.0454796
33.0915		7.5148	7.5688	7.6737		7.58577	0.080798	0.0466488
33.2688		7.52541	7.56732	7.66334		7.58536	0.0707126	0.0408259
33.4463		7.52391	7.56814	7.67045		7.5875	0.0751677	0.0433981
33.6282		7.51659	7.56085	7.65382		7.57709	0.0700394	0.0404373
33.8102		7.52764	7.56847	7.66078		7.58563	0.0682058	0.0393787
33.9957		7.51868	7.57064	7.6598		7.58304	0.0713679	0.0412043
34.1728		7.52488	7.56962	7.66379		7.5861	0.0709085	0.040939
34.3502		7.51902	7.56616	7.66312		7.58277	0.0734715	0.0424188
34.5322		7.51542	7.56046	7.65895		7.57828	0.0734093	0.0423829
34.7167		7.52555	7.56712	7.66314		7.58527	0.0705664	0.0407415
34.894		7.53135	7.56911	7.65745		7.58597	0.0647181	0.037365
35.0713		7.52827	7.56718	7.65711		7.58419	0.0660811	0.0381519
pH/min		0.496361	0.881537	0.43188

## Sheet: Fig S8e. NHE1-CHP1
NHE1-CHP1_Dish1										NHE1-CHP1_Dish2									Wild-Type_Dish3
		Cell 1	Cell 2									Cell 1	Cell 2								Cell 1	Cell 2	Cell 3	Cell 4
Time (min)		pH	pH		Mean	SD	SE			Time (min)		pH	pH		Mean	SD	SE		Time (min)		pH	pH	pH	pH		Mean	SD	SE
0		7.47674	7.5312		7.50397	0.038509	0.02723			0		7.40143	6.98075		7.19109	0.297469	0.210342		0		7.19673	7.17427	7.54683	7.42488		7.33568	0.18065	0.09032
0.1739		7.50285	7.54316		7.523	0.0285035	0.020155			0.181683		7.41133	6.99074		7.20104	0.2974	0.210294		0.180817		7.19541	7.15685	7.5235	7.40568		7.32036	0.17406	0.08703
0.347817		7.5096	7.53953		7.52456	0.0211637	0.014965			0.37295		7.42021	6.99555		7.20788	0.300279	0.212329		0.372133		7.2083	7.15885	7.56301	7.41559		7.33644	0.18758	0.09379
0.521733		7.50302	7.5418		7.52241	0.0274216	0.01939			0.5642		7.4276	6.99803		7.21282	0.303752	0.214785		0.549683		7.20607	7.15426	7.55531	7.40597		7.3304	0.18509	0.09255
0.695633		7.52316	7.5416		7.53238	0.013039	0.00922			0.75545		7.43649	6.99936		7.21792	0.309104	0.21857		0.732317		7.20983	7.16418	7.57406	7.41155		7.3399	0.18952	0.09476
0.869567		7.5369	7.55689		7.5469	0.0141351	0.009995			0.94665		7.44615	6.99458		7.22037	0.319306	0.225784		0.908783		7.20894	7.15235	7.59799	7.40651		7.34145	0.20278	0.10139
1.04347		7.55538	7.55208		7.55373	0.00233345	0.00165			1.12833		7.45451	7.01062		7.23256	0.313876	0.221944		1.0935		7.22891	7.19437	7.88617	7.41389		7.43083	0.31849	0.15924
1.21738		7.55519	7.56755		7.56137	0.00873984	0.00618			1.3101		7.46923	7.02382		7.24653	0.314957	0.222709		1.27777		7.23352	7.18411	8.21312	7.41099		7.51044	0.47848	0.23924
1.3913		7.55813	7.56141		7.55977	0.00231931	0.00164			1.49085		7.4767	7.02859		7.25265	0.31686	0.224054		1.45727		7.23821	7.19796	8.22543	7.42707		7.52217	0.47936	0.23968
1.56522		7.5866	7.56327		7.57493	0.0164968	0.011665			1.67257		7.49259	7.04044		7.26651	0.319713	0.226072		1.63943		7.24856	7.19337	8.16596	7.41203		7.50498	0.45033	0.22516
1.73912		7.58874	7.56855		7.57864	0.0142765	0.010095			1.85418		7.49577	7.04276		7.26927	0.320324	0.226503		1.82217		7.25622	7.19365	8.06689	7.41418		7.48273	0.40034	0.20017
1.91303		7.57987	7.56973		7.5748	0.00717006	0.00507			2.03577		7.49528	7.04052		7.2679	0.321566	0.227381		2.00678		7.23491	7.20846	8.10327	7.39531		7.48549	0.42005	0.21002
2.08693		7.59068	7.5702		7.58044	0.0144815	0.01024			2.21857		7.50245	7.03902		7.27074	0.327691	0.231713		2.19147		7.24124	7.20167	8.07563	7.4021		7.48016	0.40633	0.20317
2.26085		7.59306	7.58011		7.58659	0.00915703	0.006475			2.4098		7.49513	7.04018		7.26766	0.321694	0.227472		2.37578		7.23545	7.21918	8.05525	7.39431		7.47605	0.39413	0.19707
2.43478		7.61796	7.57607		7.59701	0.0296207	0.020945			2.60102		7.50447	7.03997		7.27222	0.328455	0.232253		2.55467		7.23586	7.22684	8.02738	7.39082		7.47023	0.37899	0.18949
2.6087		7.60418	7.57938		7.59178	0.0175362	0.0124			2.79227		7.51572	7.03462		7.27517	0.34019	0.240551		2.73198		7.24632	7.22271	8.03931	7.38801		7.47409	0.38382	0.19191
2.7826		7.6113	7.57606		7.59368	0.0249184	0.01762			2.97395		7.5132	7.04285		7.27803	0.332591	0.235177		2.9168		7.24681	7.22513	8.03843	7.37849		7.47222	0.38351	0.19176
2.95652		7.62167	7.59447		7.60807	0.0192333	0.0136			3.1652		7.5125	7.04153		7.27701	0.333026	0.235485		3.10148		7.23811	7.20703	7.99193	7.3849		7.45549	0.36594	0.18297
3.13042		7.61895	7.57267		7.59581	0.0327249	0.02314			3.35642		7.52059	7.04501		7.2828	0.336283	0.237788		3.28227		7.24234	7.21241	7.97153	7.36921		7.44888	0.355	0.1775
3.30432		7.61458	7.57996		7.59727	0.02448	0.01731			3.5392		7.52795	7.05854		7.29325	0.331918	0.234701		3.46528		7.23795	7.2001	7.96501	7.3816		7.44616	0.35462	0.17731
3.47825		7.62764	7.58254		7.60509	0.0318905	0.02255			3.73042		7.52511	7.0416		7.28336	0.34189	0.241753		3.65088		7.26793	7.20166	7.99791	7.38533		7.46321	0.36447	0.18224
3.65217		7.61286	7.57452		7.59369	0.0271105	0.01917			3.92168		7.51354	7.03918		7.27636	0.335423	0.23718		3.83553		7.24619	7.1971	7.95735	7.3861		7.44668	0.34973	0.17487
3.82605		7.62975	7.58009		7.60492	0.0351149	0.02483			4.10335		7.51349	7.04235		7.27792	0.333148	0.235571		4.01438		7.24692	7.19293	7.9412	7.38783		7.44222	0.34265	0.17133
3.99997		7.62022	7.57709		7.59865	0.0304975	0.021565			4.29462		7.51467	7.04451		7.27959	0.332458	0.235083		4.20188		7.25223	7.19828	7.96669	7.38791		7.45128	0.35275	0.17637
4.17388		7.62922	7.57268		7.60095	0.0399798	0.02827			4.48587		7.50829	7.03817		7.27323	0.332428	0.235062		4.38333		7.23666	7.20246	7.94956	7.38359		7.44307	0.34668	0.17334
4.3478		7.62048	7.57174		7.59611	0.0344644	0.02437			4.67708		7.5109	7.02669		7.26879	0.342393	0.242108		4.56543		7.24812	7.19964	7.94308	7.3849		7.44393	0.34188	0.17094
4.52172		7.62624	7.56793		7.59708	0.0412314	0.029155			4.86838		7.50862	7.02848		7.26855	0.33951	0.24007		4.74688		7.2429	7.20156	7.95194	7.39913		7.44888	0.346	0.173
4.69563		7.62139	7.5644		7.5929	0.040298	0.028495			5.04917		7.51261	7.04366		7.27814	0.331592	0.234471		4.93507		7.23294	7.18989	7.93667	7.37007		7.43239	0.34485	0.17243
4.86953		7.61046	7.55232		7.58139	0.0411112	0.02907			5.24042		7.507	7.02527		7.26614	0.340636	0.240866		5.1197		7.22056	7.18231	7.86899	7.37687		7.41218	0.31595	0.15798
5.04347		7.61252	7.54827		7.58039	0.0454316	0.032125			5.43165		7.51028	7.02729		7.26879	0.341527	0.241496		5.3044		7.21949	7.18479	7.90291	7.3734		7.42015	0.33212	0.16606
5.21737		7.61448	7.53482		7.57465	0.0563281	0.03983			5.62285		7.50399	7.02724		7.26562	0.337119	0.238379		5.48578		7.22208	7.18402	7.90326	7.38177		7.42278	0.33158	0.16579
5.39127		7.59609	7.54427		7.57018	0.0366423	0.02591			5.80557		7.50685	7.03341		7.27013	0.334772	0.23672		5.66853		7.19335	7.16507	7.86485	7.35484		7.39453	0.3245	0.16225
5.56518		7.59797	7.53801		7.56799	0.0423981	0.02998			5.99195		7.50393	7.03039		7.26716	0.334841	0.236768		5.8482		7.19512	7.16161	7.85813	7.35575		7.39265	0.32167	0.16084
5.7391		7.58199	7.53824		7.56011	0.0309359	0.021875			6.18318		7.5004	7.02083		7.26061	0.339106	0.239784		6.02468		7.1997	7.17012	7.87822	7.35851		7.40164	0.32831	0.16416
5.913		7.56817	7.53469		7.55143	0.0236739	0.01674			6.37442		7.49909	7.0279		7.2635	0.333183	0.235596		6.20628		7.21253	7.17758	7.90471	7.3731		7.41698	0.33611	0.16806
6.08692		7.56764	7.5411		7.55437	0.0187666	0.01327			6.56565		7.52323	7.02733		7.27528	0.350652	0.247948		6.38597		7.20942	7.17312	7.86234	7.38495		7.40746	0.31705	0.15852
6.26085		7.57036	7.53547		7.55292	0.024671	0.017445			6.75683		7.51774	7.028		7.27287	0.346293	0.244866		6.56568		7.22412	7.18325	7.92875	7.3725		7.42716	0.34414	0.17207
6.43473		7.56551	7.5227		7.54411	0.0302712	0.021405			6.94803		7.50764	7.02871		7.26817	0.338651	0.239463		6.74527		7.21669	7.16621	7.92106	7.39222		7.42404	0.34521	0.17261
6.60867		7.5649	7.53034		7.54762	0.0244376	0.01728			7.13925		7.50695	7.02891		7.26793	0.338022	0.239018		6.9268		7.22944	7.18193	7.91675	7.4009		7.43226	0.33641	0.16821
6.78257		7.55691	7.52272		7.53981	0.024176	0.017095			7.32468		7.5056	7.0294		7.2675	0.336727	0.238102		7.10383		7.23396	7.1948	7.90407	7.39528		7.43203	0.32644	0.16322
6.9565		7.55892	7.5378		7.54836	0.0149341	0.01056			7.51595		7.49649	7.02633		7.26141	0.332449	0.235077		7.28343		7.23693	7.19197	7.95541	7.40466		7.44724	0.35092	0.17546
7.13042		7.5516	7.53608		7.54384	0.0109743	0.00776			7.70713		7.49613	7.02083		7.25848	0.336091	0.237653		7.46807		7.23624	7.20721	7.90572	7.39558		7.43619	0.32379	0.16189
7.30432		7.55634	7.53219		7.54426	0.0170766	0.012075			7.89722		7.49542	7.02619		7.26081	0.331794	0.234614		7.65267		7.25994	7.24133	8.06342	7.45294		7.50441	0.38476	0.19238
7.47822		7.56312	7.53909		7.5511	0.0169918	0.012015			8.08855		7.50255	7.02188		7.26221	0.339882	0.240333		7.83413		7.41322	7.42925	8.48502	7.57857		7.72652	0.51112	0.25556
7.65213		7.56539	7.54938		7.55739	0.0113208	0.008005			8.27977		7.49719	7.0178		7.25749	0.338981	0.239696		8.01878		7.45447	7.5036	8.78926	7.64674		7.84852	0.63244	0.31622
7.82605		7.56038	7.54538		7.55288	0.0106066	0.0075			8.49102		7.76346	7.25127		7.50736	0.362174	0.256096		8.20348		7.48595	7.53166	8.85404	7.65151		7.88079	0.65258	0.32629
7.99995		7.56385	7.54726		7.55556	0.0117309	0.008295			8.67383		7.76241	7.25145		7.50693	0.361306	0.255482		8.3849		7.53009	7.61245	9.4127	7.73086		8.07152	0.89791	0.44895
8.17388		7.56084	7.53209		7.54646	0.0203293	0.014375			8.86022		7.76185	7.25175		7.5068	0.360698	0.255052		8.56243		7.53418	7.64599	9.4349	7.74463		8.08993	0.90076	0.45038
8.34777		7.56405	7.53507		7.54956	0.020492	0.01449			9.05143		7.73367	7.23654		7.48511	0.351527	0.248567		8.73817		7.50241	7.62733	9.24069	7.73657		8.02675	0.81493	0.40746
8.5217		7.551	7.53768		7.54434	0.00941866	0.00666			9.24735		7.74644	7.25478		7.50061	0.347659	0.245832		8.92085		7.49828	7.63391	9.18404	7.71743		8.00841	0.78893	0.39447
8.69562		7.55365	7.55403		7.55384	0.000268701	0.00019			9.4386		7.72233	7.22879		7.47556	0.348986	0.24677		9.10167		7.45965	7.63119	9.14804	7.72636		7.99131	0.77901	0.3895
8.86952		7.53907	7.54783		7.54345	0.00619426	0.00438			9.6299		7.6971	7.23066		7.46388	0.329823	0.23322		9.28433		7.46448	7.64728	9.10413	7.72228		7.98454	0.7542	0.3771
9.04342		7.51931	7.55092		7.53511	0.0223516	0.015805			9.81075		7.70626	7.21841		7.46234	0.344963	0.243926		9.46392		7.44314	7.65223	9.2152	7.72006		8.00766	0.81361	0.4068
9.21735		7.50524	7.54956		7.5274	0.031339	0.02216			10.002		7.69014	7.21909		7.45461	0.333081	0.235524		9.64358		7.41335	7.63866	8.92684	7.71264		7.92287	0.68131	0.34065
9.39127		7.51665	7.55099		7.53382	0.024282	0.01717			10.1933		7.67805	7.203		7.44053	0.33591	0.237524		9.82245		7.39309	7.66889	9.03098	7.71116		7.95103	0.73365	0.36683
9.56518		7.50989	7.55763		7.53376	0.0337573	0.02387			10.3788		7.674	7.19616		7.43508	0.337885	0.238921		10.0033		7.38244	7.62259	8.9106	7.71123		7.90671	0.68352	0.34176
9.73908		7.49793	7.54774		7.52284	0.035221	0.024905			10.5643		7.66354	7.18312		7.42333	0.33971	0.240211		10.1879		7.3557	7.64536	8.91179	7.69377		7.90166	0.68977	0.34488
9.913		7.49962	7.56136		7.53049	0.0436568	0.03087			10.7518		7.6708	7.18867		7.42974	0.340918	0.241065		10.37		7.35328	7.6284	8.86116	7.6943		7.88428	0.66779	0.33389
10.0869		7.4796	7.55764		7.51862	0.0551826	0.03902			10.9476		7.68771	7.20494		7.44632	0.341373	0.241387		10.5524		7.33267	7.61344	8.9478	7.68052		7.89361	0.71877	0.35938
10.2608		7.49039	7.55034		7.52036	0.0423911	0.029975			11.1505		7.6874	7.19244		7.43992	0.349989	0.24748		10.7336		7.32157	7.64189	8.91016	7.68685		7.89012	0.6992	0.3496
10.4347		7.47858	7.54716		7.51287	0.0484934	0.03429			11.3418		7.65959	7.17898		7.41928	0.33984	0.240303		10.9105		7.30557	7.63322	8.92999	7.68416		7.88824	0.71447	0.35724
10.6087		7.4815	7.55225		7.51687	0.0500278	0.035375			11.5281		7.65536	7.16542		7.41039	0.346439	0.244969		11.0929		7.28767	7.62569	8.88771	7.67603		7.86928	0.70051	0.35026
10.7826		7.45837	7.53222		7.4953	0.0522198	0.036925			11.7168		7.63975	7.15953		7.39964	0.339563	0.240108		11.2702		7.26808	7.62715	8.90317	7.67402		7.86811	0.71347	0.35674
10.9565		7.43435	7.54341		7.48888	0.0771171	0.05453			11.9023		7.63054	7.15694		7.39374	0.334886	0.2368		11.448		7.26521	7.63811	8.97997	7.67027		7.88839	0.75058	0.37529
11.1304		7.41405	7.52313		7.46859	0.0771312	0.05454			12.084		7.63117	7.14602		7.38859	0.343051	0.242574		11.63		7.24789	7.62122	8.82406	7.64751		7.83517	0.68405	0.34203
11.3043		7.403	7.52089		7.46195	0.0833608	0.058945			12.2696		7.61852	7.1411		7.37981	0.337587	0.23871		11.8057		7.23835	7.61606	8.89786	7.65744		7.85243	0.72201	0.36101
11.4782		7.39872	7.54218		7.47045	0.101442	0.07173			12.4607		7.63677	7.16919		7.40298	0.330629	0.23379		11.9846		7.22434	7.62574	8.80024	7.65044		7.82519	0.67874	0.33937
11.6521		7.38271	7.55538		7.46905	0.122096	0.086335			12.652		7.62843	7.17847		7.40345	0.318172	0.224982		12.1667		7.22242	7.61089	8.76967	7.64752		7.81263	0.66639	0.3332
11.826		7.38521	7.57936		7.48229	0.137285	0.097075			12.8374		7.45764	7.05038		7.25401	0.287976	0.20363		12.3514		7.2235	7.6259	8.79312	7.64397		7.82162	0.67612	0.33806
12		7.36989	7.59105		7.48047	0.156384	0.11058			13.0287		7.07372	6.79443		6.93407	0.197488	0.139645		12.5357		7.23662	7.62783	8.75561	7.65709		7.81929	0.65298	0.32649
12.1739		7.38242	7.60843		7.49543	0.159813	0.113005			13.214		6.92783	6.68867		6.80825	0.169111	0.11958		12.7177		7.23305	7.64016	8.86014	7.64964		7.84575	0.70359	0.35179
12.3478		7.37797	7.61842		7.4982	0.170024	0.120225			13.4052		6.86277	6.63214		6.74746	0.163082	0.115316		12.9019		7.22963	7.63113	8.87585	7.66178		7.8496	0.71194	0.35597
12.5217		7.37963	7.63325		7.50644	0.179336	0.12681			13.5964		6.77999	6.58018		6.68009	0.141284	0.0999028		13.0808		7.22462	7.60311	8.73553	7.64809		7.80283	0.65015	0.32508
12.6956		7.48769	8.22086		7.85427	0.518429	0.366585			13.7792		6.73115	6.52908		6.63012	0.142888	0.101037		13.2655		7.22468	7.59775	8.72829	7.63216		7.79572	0.64851	0.32426
12.8695		7.50892	8.21535		7.86214	0.499521	0.353215			13.9608		6.6647	6.46991		6.5673	0.137741	0.0973973		13.4502		7.20082	7.5929	8.61932	7.59022		7.75082	0.6076	0.3038
13.0434		7.48826	8.18639		7.83732	0.493652	0.349065			14.1521		6.60951	6.40628		6.5079	0.143705	0.101615		13.6298		7.13777	7.51172	8.40046	7.51704		7.64175	0.53607	0.26803
13.2174		7.46439	8.13624		7.80032	0.47507	0.335925			14.3338		6.56301	6.34808		6.45554	0.15198	0.107466		13.8124		7.07693	7.47242	8.13029	7.44732		7.53174	0.43809	0.21904
13.3912		7.50032	8.24424		7.87228	0.526031	0.37196			14.5166		6.52541	6.31673		6.42107	0.147562	0.104342		13.997		7.00598	7.38944	7.91591	7.35335		7.41617	0.37535	0.18767
13.5651		7.51462	8.32615		7.92038	0.573838	0.405765			14.7067		6.47943	6.26502		6.37222	0.151609	0.107204		14.1784		6.91317	7.30266	7.67377	7.23598		7.28139	0.31201	0.15601
13.7391		7.56733	8.13277		7.85005	0.399826	0.28272			14.8979		6.45194	6.23757		6.34475	0.151586	0.107187		14.3631		6.7905	7.20809	7.47568	7.13375		7.152	0.28221	0.14111
13.913		7.54854	8.12237		7.83545	0.405759	0.286915			15.0892		6.43386	6.20324		6.31855	0.163074	0.115311		14.5474		6.68009	7.09214	7.27624	7.0354		7.02097	0.24942	0.12471
14.0869		7.53951	8.10222		7.82087	0.397896	0.281355			15.27		6.41589	6.18146		6.29867	0.165764	0.117213		14.7336		6.5266	6.98495	7.06813	6.90819		6.87197	0.23933	0.11967
14.2608		7.53371	8.15712		7.84542	0.440817	0.311705			15.4613		6.39549	6.15491		6.2752	0.170114	0.120289		14.9151		6.35687	6.8866	6.89407	6.8055		6.73576	0.25576	0.12788
14.4347		7.53329	8.10851		7.8209	0.406742	0.28761			15.6572		6.37023	6.13555		6.25289	0.165945	0.117341		15.0998		6.2116	6.78789	6.76197	6.68774		6.6123	0.27049	0.13524
14.6086		7.52549	8.11853		7.82201	0.419343	0.29652			15.8389		6.35342	6.12925		6.24133	0.158514	0.112087		15.2794		6.06593	6.68532	6.65108	6.58491		6.49681	0.29026	0.14513
14.7825		7.54851	8.17264		7.86057	0.441327	0.312065			16.0244		6.33113	6.10725		6.21919	0.158308	0.111941		15.4552		5.96831	6.61719	6.52273	6.4952		6.40086	0.29306	0.14653
14.9565		7.58901	8.19176		7.89039	0.426209	0.301375			16.2072		6.32597	6.0999		6.21294	0.159857	0.113036		15.6309		5.9094	6.56499	6.46883	6.44114		6.34609	0.29593	0.14796
15.1304		7.57275	8.41912		7.99593	0.598474	0.423185			16.3889		6.31152	6.09693		6.20423	0.151744	0.107299		15.8079		5.84002	6.51192	6.40771	6.37632		6.28399	0.3016	0.1508
15.3043		7.58561	8.36765		7.97663	0.552986	0.39102			16.5753		6.29318	6.08117		6.18717	0.149918	0.106008		15.9969		5.80595	6.48287	6.36677	6.34193		6.24938	0.30193	0.15097
15.4782		7.59521	8.33955		7.96738	0.526328	0.37217			16.757		6.28216	6.07464		6.1784	0.146737	0.103759		16.1727		5.76104	6.44427	6.33139	6.30812		6.21121	0.30594	0.15297
15.6521		7.63155	8.3246		7.97808	0.49006	0.346525			16.9388		6.26624	6.079		6.17262	0.132397	0.093619		16.3641		5.73811	6.43492	6.30698	6.28126		6.19032	0.30887	0.15443
15.826		7.64632	8.3033		7.97481	0.464555	0.32849			17.1302		6.25554	6.05943		6.15748	0.138675	0.0980579		16.5437		5.72283	6.41628	6.29846	6.25897		6.17414	0.3082	0.1541
15.9999		7.63166	8.28427		7.95796	0.461465	0.326305			17.3215		6.25751	6.05503		6.15627	0.143172	0.101238		16.7252		5.72075	6.39501	6.28164	6.23585		6.15831	0.29928	0.14964
16.1738		7.64403	8.26688		7.95546	0.440421	0.311425			17.5128		6.23409	6.04659		6.14034	0.132584	0.0937508		16.9098		5.69464	6.39084	6.25446	6.21774		6.13942	0.30573	0.15286
16.3478		7.62416	8.2439		7.93403	0.438222	0.30987			17.7042		6.22864	6.05444		6.14154	0.123175	0.0870978		17.0945		5.69672	6.38378	6.23293	6.19822		6.12791	0.29853	0.14927
16.5217		7.61353	8.24105		7.92729	0.443724	0.31376			17.8955		6.21332	6.03183		6.12257	0.12833	0.0907429		17.278		5.6723	6.38322	6.221	6.19626		6.1182	0.30861	0.1543
16.6957		7.60964	8.22135		7.91549	0.432544	0.305855			18.0762		6.21445	6.04556		6.13001	0.11942	0.0844428		17.4585		5.65713	6.35857	6.21452	6.1811		6.10283	0.30695	0.15348
16.8695		7.58287	8.19453		7.8887	0.432509	0.30583			18.2675		6.1987	6.03701		6.11786	0.114333	0.0808456		17.64		5.64535	6.37305	6.19133	6.17069		6.0951	0.31332	0.15666
17.0433		7.54315	8.17743		7.86029	0.448504	0.31714			18.4635		6.19455	6.03792		6.11624	0.11075	0.0783124		17.8182		5.62941	6.36043	6.20211	6.16899		6.09024	0.31837	0.15919
17.2173		7.53326	8.16109		7.84718	0.443943	0.313915			18.6548		6.19281	6.01183		6.10232	0.127973	0.0904905		18.0028		5.62625	6.3589	6.19204	6.1488		6.0815	0.31673	0.15836
17.3913		7.50955	8.14316		7.82635	0.44803	0.316805			18.8413		6.18275	6.01129		6.09702	0.121239	0.0857292		18.185		5.63831	6.34594	6.18351	6.15104		6.0797	0.30636	0.15318
17.5652		7.32598	7.74769		7.53683	0.298194	0.210855			19.0222		6.18061	6.02077		6.10069	0.113023	0.0799193		18.3647		5.62783	6.3604	6.18955	6.13973		6.07938	0.31552	0.15776
17.739		7.07432	7.25036		7.16234	0.124479	0.08802			19.2135		6.18015	6.02971		6.10493	0.10638	0.0752223		18.551		5.63021	6.3588	6.19079	6.12422		6.076	0.31316	0.15658
17.913		6.90021	6.99091		6.94556	0.0641346	0.04535			19.4037		6.15011	6.02205		6.08608	0.0905539	0.0640313		18.7305		5.63614	6.34708	6.19103	6.11999		6.07356	0.30665	0.15333
18.0868		6.77263	6.83535		6.80399	0.0443497	0.03136			19.595		6.1551	6.01378		6.08444	0.0999323	0.0706628		18.9102		5.62349	6.35083	6.16658	6.12551		6.0666	0.31123	0.15562
18.2608		6.64367	6.68958		6.66662	0.0324633	0.022955			19.7803		6.15885	6.01912		6.08899	0.0987974	0.0698603		19.0932		5.6243	6.34707	6.17783	6.11865		6.06696	0.31058	0.15529
18.4347		6.53534	6.55658		6.54596	0.0150189	0.01062			19.9658		6.14206	6.00969		6.07588	0.0935992	0.0661846		19.2752		5.62141	6.3484	6.1704	6.12436		6.06614	0.31183	0.15592
18.6087		6.43954	6.46155		6.45054	0.0155634	0.011005			20.1513		6.14245	6.01915		6.0808	0.0871847	0.0616489		19.4515		5.63739	6.35005	6.17277	6.11495		6.06879	0.3045	0.15225
18.7825		6.37184	6.36803		6.36993	0.00269408	0.001905			20.3342		6.14023	6.02549		6.08286	0.0811309	0.0573682		19.6327		5.60574	6.35159	6.15318	6.1246		6.05878	0.31845	0.15922
18.9565		6.27918	6.26703		6.27311	0.00859135	0.006075			20.516		6.13579	6.02009		6.07794	0.0818109	0.057849		19.8172		5.62445	6.33784	6.17761	6.11366		6.06339	0.30745	0.15372
19.1303		6.23018	6.20219		6.21618	0.0197919	0.013995			20.7273		6.14351	6.00785		6.07568	0.0959277	0.0678312		19.9982		5.64111	6.33992	6.18305	6.1022		6.06657	0.30032	0.15016
19.3043		6.18436	6.13571		6.16004	0.0344007	0.024325			20.9127		6.1186	5.99704		6.05782	0.0859605	0.0607833		20.1763		5.64105	6.33697	6.16252	6.10073		6.06032	0.29687	0.14844
19.4782		6.14042	6.09855		6.11949	0.0296066	0.020935			21.104		6.11954	6.00421		6.06188	0.0815564	0.0576691		20.361		5.64622	6.33568	6.15956	6.1089		6.06259	0.2941	0.14705
19.6522		6.08914	6.04106		6.0651	0.0339977	0.02404			21.2953		6.1186	5.99027		6.05444	0.0907451	0.0641665		20.5457		5.63159	6.34553	6.15446	6.10121		6.0582	0.30313	0.15157
19.826		6.07457	6.0032		6.03888	0.0504662	0.035685			21.4855		6.10155	6.00555		6.05355	0.0678847	0.0480017		20.7278		5.61248	6.33868	6.15428	6.08805		6.04838	0.30934	0.15467
20		6.05919	5.98133		6.02026	0.0550553	0.03893			21.671		6.10332	6.0012		6.05226	0.0722117	0.0510614		20.912		5.63452	6.35425	6.14307	6.11378		6.06141	0.30408	0.15204
20.1738		6.02131	5.94617		5.98374	0.053132	0.03757			21.8622		6.10399	6.00052		6.05226	0.0731645	0.0517351		21.0968		5.66667	6.3436	6.18269	6.08904		6.0705	0.28902	0.14451
20.3477		6.00058	5.92512		5.96285	0.0533583	0.03773			22.0535		6.0861	5.99248		6.03929	0.0662024	0.0468121		21.2815		5.6418	6.33706	6.17012	6.09615		6.06128	0.29726	0.14863
20.5217		5.98154	5.91197		5.94675	0.0491934	0.034785			22.2448		6.09979	6.00245		6.05112	0.0688296	0.0486699		21.4627		5.64215	6.34641	6.16174	6.09781		6.06203	0.29911	0.14955
20.6955		5.96501	5.89108		5.92805	0.0522764	0.036965			22.436		6.55169	6.49433		6.52301	0.0405595	0.0286799		21.6422		5.63245	6.34047	6.13575	6.10252		6.0528	0.29933	0.14967
20.8695		5.96923	5.87097		5.9201	0.0694803	0.04913			22.6273		6.92792	6.78548		6.8567	0.100722	0.0712212		21.8203		5.62908	6.33691	6.14628	6.09775		6.05251	0.30056	0.15028
21.0433		5.93804	5.86827		5.90315	0.0493348	0.034885			22.816		7.09743	6.88735		6.99239	0.148548	0.105039		22.0052		5.6303	6.3514	6.14035	6.10703		6.05727	0.30452	0.15226
21.2173		5.91911	5.83582		5.87746	0.0588949	0.041645			23.0073		7.20091	6.93767		7.06929	0.186143	0.131623		22.1897		5.62496	6.32873	6.13381	6.10275		6.04756	0.29896	0.14948
21.3912		5.93312	5.83558		5.88435	0.0689712	0.04877			23.1985		7.26071	6.97249		7.1166	0.203805	0.144112		22.3667		5.63441	6.34003	6.166	6.09442		6.05871	0.30108	0.15054
21.5652		5.90976	5.80407		5.85692	0.0747341	0.052845			23.3898		7.29431	6.98897		7.14164	0.215907	0.152669		22.5477		5.66657	6.33824	6.14965	6.10467		6.06478	0.2841	0.14205
21.739		5.92673	5.79387		5.8603	0.0939462	0.06643			23.5812		7.33126	6.99683		7.16404	0.236474	0.167212		22.724		5.64417	6.32182	6.15126	6.09869		6.05398	0.28933	0.14467
21.913		5.87393	5.7854		5.82967	0.0626002	0.044265			23.7628		7.35877	7.00532		7.18204	0.249927	0.176725		22.9087		5.66228	6.33686	6.14161	6.11744		6.06455	0.2856	0.1428
22.0868		5.88287	5.77275		5.82781	0.0778666	0.05506			23.9447		7.3804	7.01535		7.19787	0.258134	0.182528		23.0912		5.6383	6.35654	6.1714	6.11133		6.06939	0.30576	0.15288
22.2608		5.8498	5.78235		5.81607	0.0476944	0.033725			24.1263		7.40766	7.0327		7.22018	0.265142	0.187484		23.276		5.77974	6.35693	6.18896	6.14463		6.11756	0.24307	0.12154
22.4347		5.87059	5.76503		5.81781	0.0746422	0.05278			24.3175		7.4229	7.04474		7.23382	0.267402	0.189082		23.453		6.48661	6.46629	6.32398	6.31209		6.39724	0.09196	0.04598
22.6087		5.87164	5.7651		5.81837	0.0753352	0.05327			24.5077		7.43895	7.04176		7.24036	0.280856	0.198595		23.6372		6.79812	6.6793	6.79604	6.84142		6.77872	0.0695	0.03475
22.7825		5.8611	5.76006		5.81058	0.0714461	0.05052			24.699		7.44527	7.04225		7.24376	0.284983	0.201514		23.8218		6.92329	6.94112	6.99107	7.23181		7.02182	0.1429	0.07145
22.9565		5.8809	5.75888		5.81989	0.0862812	0.06101			24.8903		7.43923	7.0339		7.23657	0.286609	0.202663		23.9975		6.9601	7.01996	7.10413	7.36862		7.1132	0.18023	0.09012
23.1303		5.87524	5.75156		5.8134	0.087455	0.06184			25.0817		7.44855	7.02841		7.23848	0.297079	0.210067		24.1822		6.97843	7.04485	7.15134	7.43043		7.15126	0.19927	0.09964
23.3043		5.86892	5.71005		5.78948	0.112338	0.079435			25.2728		7.46174	7.03893		7.25033	0.298971	0.211405		24.3637		6.99322	7.06224	7.18773	7.49719		7.1851	0.2231	0.11155
23.4782		5.85534	5.7353		5.79532	0.0848811	0.06002			25.4642		7.46811	7.02967		7.24889	0.310025	0.219221		24.5432		7.00662	7.08092	7.21006	7.55065		7.21206	0.24087	0.12043
23.6522		5.86234	5.71594		5.78914	0.10352	0.0732			25.6553		7.46586	7.02012		7.24299	0.315187	0.222871		24.721		7.00866	7.07718	7.23551	7.55723		7.21965	0.24429	0.12214
23.826		5.86298	5.72324		5.79311	0.0988111	0.06987			25.8467		7.46079	7.02895		7.24487	0.305358	0.215921		24.9005		7.00507	7.08467	7.24822	7.58437		7.23058	0.25666	0.12833
24		5.82651	5.70745		5.76698	0.0841881	0.05953			26.0282		7.46433	7.0315		7.24792	0.306059	0.216417		25.0845		7.02851	7.10455	7.26189	7.61802		7.25324	0.26188	0.13094
24.1738		5.82047	5.71649		5.76848	0.073525	0.05199			26.21		7.46802	7.02661		7.24731	0.312126	0.220706		25.267		7.05065	7.10722	7.31683	7.64846		7.28079	0.27053	0.13527
24.3477		5.82949	5.69594		5.76272	0.0944341	0.066775			26.4012		7.42545	6.98129		7.20337	0.314064	0.222076		25.4485		7.03845	7.12304	7.30588	7.6598		7.28179	0.27561	0.13781
24.5217		5.83125	5.67752		5.75439	0.108704	0.076865			26.5865		7.40517	6.94082		7.17299	0.328346	0.232176		25.6308		7.03128	7.12759	7.33597	7.66682		7.29042	0.28131	0.14066
24.6955		5.82726	5.69563		5.76145	0.0930765	0.065815			26.7693		7.4061	6.9339		7.17	0.333896	0.2361		25.8155		7.04267	7.12447	7.35185	7.67622		7.2988	0.28358	0.14179
24.8695		5.82892	5.66848		5.7487	0.113448	0.08022			26.955		7.42973	6.96127		7.1955	0.331245	0.234226		25.9975		7.02472	7.13221	7.35897	7.69086		7.30169	0.29449	0.14724
25.0433		5.83464	5.66379		5.74921	0.120809	0.085425			27.1663		7.45132	6.99171		7.22152	0.324993	0.229805		26.1765		7.03198	7.11647	7.36389	7.71336		7.30642	0.30567	0.15284
25.2173		5.80802	5.65749		5.73276	0.106441	0.075265			27.3538		7.47427	6.99681		7.23554	0.337613	0.238729		26.357		7.03179	7.12462	7.39313	7.70642		7.31399	0.30318	0.15159
25.3912		5.82926	5.669		5.74913	0.113321	0.08013			27.545		7.47554	7.00302		7.23928	0.334119	0.236258		26.5397		7.02774	7.13222	7.41032	7.7143		7.32114	0.30784	0.15392
25.5652		5.79201	5.65723		5.72462	0.0953039	0.06739			27.7362		7.47923	7.00025		7.23974	0.338693	0.239492		26.7225		7.03775	7.13466	7.43142	7.7197		7.33088	0.30861	0.1543
25.739		5.816	5.66189		5.73894	0.108972	0.077055			27.9273		7.48293	7.00616		7.24454	0.337132	0.238388		26.9013		7.04518	7.14594	7.42835	7.74331		7.34069	0.3136	0.1568
25.913		5.79798	5.65111		5.72454	0.103853	0.073435			28.1162		7.48757	7.01293		7.25025	0.335618	0.237318		27.0772		7.05205	7.15567	7.47421	7.76294		7.36122	0.32248	0.16124
26.0868		5.78458	5.66451		5.72454	0.0849023	0.060035			28.2977		7.4901	7.01774		7.25392	0.334008	0.236179		27.2562		7.05173	7.16763	7.47737	7.76774		7.36612	0.32245	0.16122
26.2608		5.80688	5.66246		5.73467	0.10212	0.07221			28.489		7.48734	7.01839		7.25286	0.331595	0.234473		27.4397		7.05664	7.17498	7.50076	7.79916		7.38289	0.33508	0.16754
26.4347		5.80578	5.66831		5.73705	0.097206	0.068735			28.6802		7.50459	7.01661		7.2606	0.345052	0.243989		27.6168		7.05086	7.1901	7.53681	7.80974		7.39688	0.34279	0.1714
26.6087		5.79069	5.65742		5.72405	0.0942361	0.066635			28.8715		7.50741	7.03423		7.27082	0.334587	0.236589		27.7988		7.03748	7.19383	7.52504	7.77904		7.38385	0.33276	0.16638
26.7825		5.80305	5.64355		5.7233	0.112784	0.07975			29.0602		7.50696	7.01856		7.26276	0.345347	0.244197		27.9835		7.04313	7.17764	7.52532	7.7946		7.38517	0.34026	0.17013
26.9565		5.78407	5.6471		5.71558	0.0968524	0.068485			29.242		7.49509	7.01601		7.25555	0.338759	0.239539		28.1743		7.03732	7.1866	7.55208	7.81338		7.39735	0.35169	0.17585
27.1303		5.80706	5.62742		5.71724	0.127025	0.08982			29.4247		7.51427	7.03522		7.27475	0.338735	0.239522		28.3567		7.03618	7.19424	7.58856	7.81482		7.40845	0.35686	0.17843
27.3042		5.7763	5.64347		5.70988	0.093925	0.066415			29.616		7.49809	7.02345		7.26077	0.335622	0.237321		28.537		7.0462	7.22103	7.61456	7.84988		7.43292	0.36574	0.18287
27.4782		5.75504	5.64697		5.70101	0.076417	0.054035			29.8073		7.51422	7.02914		7.27168	0.343	0.242538		28.7275		7.0557	7.22415	7.62934	7.85122		7.4401	0.36479	0.1824
27.6522		5.79559	5.62621		5.7109	0.11977	0.08469			29.989		7.50062	7.0282		7.26441	0.334051	0.23621		28.9122		7.04202	7.21807	7.65906	7.8483		7.44186	0.3752	0.1876
27.826		5.88413	5.69747		5.7908	0.131989	0.09333			30.2003		7.51471	7.02888		7.2718	0.343537	0.242917		29.097		7.03739	7.22049	7.65759	7.84262		7.43952	0.37404	0.18702
27.9998		6.18082	5.82461		6.00272	0.251879	0.178105			30.3812		7.49797	7.01974		7.25886	0.338158	0.239114		29.276		7.03667	7.22634	7.64031	7.84007		7.43585	0.36898	0.18449
28.1738		6.58182	5.98329		6.28256	0.423225	0.299265			30.5723		7.49408	7.02723		7.26066	0.330116	0.233427		29.4555		7.02967	7.22532	7.66029	7.84638		7.44042	0.37777	0.18888
28.3477		6.81555	6.1728		6.49418	0.454493	0.321375			30.7635		7.50406	7.02731		7.26569	0.337114	0.238376		29.64		7.03477	7.23793	7.68561	7.85982		7.45453	0.38331	0.19165
28.5217		6.90966	6.285		6.59733	0.441701	0.31233			30.9453		7.52263	7.03206		7.27734	0.346888	0.245287		29.8247		7.03167	7.2283	7.7084	7.86898		7.45934	0.39417	0.19709
28.6955		6.98441	6.40246		6.69343	0.411501	0.290975			31.1563		7.52851	7.04679		7.28765	0.340626	0.240859		30.0093		7.03333	7.24946	7.74111	7.8583		7.47055	0.3931	0.19655
28.8695		7.02292	6.48521		6.75407	0.380218	0.268855			31.3477		7.51994	7.03237		7.27615	0.344765	0.243786		30.1905		7.04397	7.24611	7.73089	7.86901		7.4725	0.3911	0.19555
29.0433		7.05769	6.55361		6.80565	0.356438	0.25204			31.5342		7.52873	7.03527		7.282	0.34893	0.246731		30.37		7.0477	7.25003	7.79185	7.86412		7.48843	0.40178	0.20089
29.2173		7.09134	6.63187		6.8616	0.324894	0.229735			31.7242		7.51102	7.03824		7.27463	0.334305	0.236389		30.5495		7.05	7.26559	7.80837	7.88677		7.50268	0.4091	0.20455
29.3912		7.1036	6.70593		6.90477	0.281195	0.198835			31.9072		7.51715	7.03909		7.27812	0.338041	0.239031		30.731		7.04294	7.26921	7.79233	7.86978		7.49356	0.40174	0.20087
29.5652		7.10918	6.77459		6.94189	0.236591	0.167295			32.0983		7.52739	7.03367		7.28053	0.349115	0.246862		30.9157		7.04943	7.27418	7.79932	7.88837		7.50283	0.40596	0.20298
29.739		7.11568	6.84943		6.98255	0.188267	0.133125			32.2858		7.50745	7.01929		7.26337	0.345182	0.244081		31.1003		7.03794	7.25151	7.79748	7.87695		7.49097	0.41049	0.20524
29.913		7.10727	6.91861		7.01294	0.133403	0.09433			32.477		7.51258	7.02664		7.26961	0.343612	0.24297		31.2817		7.03742	7.27212	7.83219	7.87579		7.50438	0.41529	0.20765
30.0868		7.12871	6.96001		7.04436	0.119289	0.08435			32.6683		7.51187	7.02682		7.26934	0.342986	0.242528		31.4663		7.03813	7.25876	7.82225	7.89761		7.50419	0.42166	0.21083
30.2607		7.1481	7.01534		7.08172	0.0938755	0.06638			32.8492		7.51972	7.03715		7.27843	0.341232	0.241288		31.6508		7.04225	7.27921	7.83954	7.89981		7.5152	0.42131	0.21065
30.4347		7.15207	7.05304		7.10256	0.0700248	0.049515			33.038		7.52659	7.03004		7.27832	0.351114	0.248275		31.8343		7.03923	7.29074	7.86864	7.91525		7.52847	0.4325	0.21625
30.6087		7.15963	7.10575		7.13269	0.0380989	0.02694			33.2292		7.50607	7.0287		7.26738	0.337554	0.238687		32.0112		7.0442	7.29343	7.84446	7.92869		7.5277	0.42809	0.21404
30.7825		7.16738	7.12549		7.14644	0.0296207	0.020945			33.4167		7.52308	7.04368		7.28338	0.338985	0.239699		32.1967		7.04285	7.29011	7.92086	7.91001		7.54096	0.44406	0.22203
30.9563		7.15702	7.17317		7.16509	0.0114198	0.008075			33.5997		7.52486	7.04552		7.28519	0.338941	0.239668		32.3815		7.04892	7.28256	7.89933	7.92056		7.53784	0.44021	0.22011
31.1303		7.16227	7.19753		7.1799	0.0249326	0.01763			33.791		7.52097	7.03539		7.27818	0.343354	0.242788		32.5592		7.04347	7.29215	7.90416	7.89997		7.53494	0.43591	0.21796
31.3042		7.16007	7.23352		7.19679	0.051937	0.036725			33.9773		7.51369	7.03787		7.27578	0.336454	0.237909		32.7388		7.04186	7.30688	7.93177	7.93326		7.55344	0.45089	0.22544
31.4782		7.16511	7.24063		7.20287	0.0534007	0.03776			34.164		7.52596	7.043		7.28448	0.341505	0.241481		32.9217		7.05119	7.31007	7.94778	7.93219		7.56031	0.45102	0.22551
31.652		7.1814	7.24674		7.21407	0.0462024	0.03267			34.3505		7.52276	7.03995		7.28135	0.341403	0.241408		33.106		7.05412	7.3047	7.98642	7.90881		7.56351	0.45627	0.22813
31.826		7.18099	7.2747		7.22785	0.066263	0.046855			34.5322		7.51687	7.04643		7.28165	0.332655	0.235223		33.2882		7.04085	7.33628	7.98656	7.93523		7.57473	0.46241	0.2312
31.9998		7.16676	7.27344		7.2201	0.0754342	0.05334			34.7233		7.51652	7.03869		7.27761	0.337878	0.238916		33.473		7.03013	7.33454	7.97018	7.9247		7.56489	0.45926	0.22963
32.1738		7.15935	7.29864		7.22899	0.0984929	0.069645			34.9147		7.51092	7.03796		7.27444	0.334434	0.23648		33.6617		7.03434	7.31482	7.97545	7.91438		7.55975	0.45993	0.22997
32.3477		7.16062	7.3013		7.23096	0.0994758	0.07034			35.106		7.5117	7.04453		7.27812	0.330334	0.233582		33.8458		7.02968	7.34008	7.98217	7.90547		7.56435	0.4572	0.2286
32.5217		7.17805	7.32519		7.25162	0.104044	0.07357			35.2972		7.51538	7.04569		7.28054	0.332116	0.234842		34.0225		7.03759	7.31668	7.94386	7.92967		7.55695	0.45317	0.22658
32.6955		7.18875	7.30408		7.24641	0.0815506	0.057665			35.4798		7.50817	7.04199		7.27508	0.329639	0.23309		34.2067		7.04617	7.3362	7.96992	7.90377		7.56402	0.44731	0.22365
32.8695		7.19323	7.32868		7.26096	0.0957776	0.067725			35.67		7.51046	7.04141		7.27594	0.331663	0.234521		34.3863		7.04405	7.34016	7.99709	7.92909		7.5776	0.46209	0.23104
33.0433		7.19915	7.32653		7.26284	0.0900713	0.06369			35.8613		7.50292	7.04533		7.27413	0.323565	0.228795		34.5628		7.03942	7.34182	8.04235	7.92333		7.58673	0.47624	0.23812
33.2173		7.20592	7.31988		7.2629	0.0805819	0.05698			36.0525		7.50209	7.03446		7.26828	0.330665	0.233816		34.7473		7.03771	7.33051	8.03058	7.92915		7.58199	0.47653	0.23826
33.3912		7.19747	7.33051		7.26399	0.0940735	0.06652			36.2437		7.50913	7.04021		7.27467	0.331583	0.234465		34.932		7.05159	7.34305	8.02857	7.93371		7.58923	0.46952	0.23476
33.5652		7.20082	7.33332		7.26707	0.0936916	0.06625			36.4292		7.50553	7.04228		7.2739	0.327563	0.231622		35.1167		7.06214	7.36289	8.0847	7.97297		7.62068	0.48917	0.24458
33.739		7.19815	7.33381		7.26598	0.0959261	0.06783			36.6203		7.49745	7.03898		7.26821	0.324191	0.229238		35.2982		7.0589	7.35554	8.09845	7.98443		7.62433	0.49881	0.2494
33.913		7.20801	7.34068		7.27435	0.0938119	0.066335			36.8105		7.4982	7.03824		7.26822	0.325236	0.229977		35.4763		7.07506	7.39849	8.08532	8.02349		7.64559	0.49083	0.24541
34.0868		7.19689	7.33365		7.26527	0.0967039	0.06838			36.9933		7.50435	7.0309		7.26762	0.334781	0.236726		35.6578		7.07752	7.38543	8.09032	8.03215		7.64636	0.49585	0.24792
34.2607		7.22295	7.32671		7.27483	0.0733694	0.05188			37.1845		7.49486	7.03126		7.26306	0.327814	0.2318		35.8373		7.07811	7.40925	8.13359	8.01557		7.65913	0.50073	0.25036
34.4347		7.23495	7.33606		7.28551	0.0714956	0.050555			37.3757		7.49102	7.03897		7.265	0.319647	0.226025		36.022		7.08928	7.41521	8.13931	8.00414		7.66199	0.49457	0.24728
34.6085		7.23277	7.34459		7.28868	0.0790687	0.05591			37.5573		7.48391	7.04154		7.26272	0.312804	0.221186		36.1983		7.07067	7.40401	8.13101	7.9766		7.64557	0.49467	0.24733
34.7825		7.23002	7.33537		7.2827	0.0744937	0.052675												36.383		7.07404	7.39802	8.14055	7.97246		7.64627	0.49659	0.24829
34.9563		7.23407	7.34497		7.28952	0.0784181	0.05545			pH/min		1.74666	1.54928						36.5627		7.05858	7.39275	8.10269	7.96969		7.63093	0.49045	0.24523
35.1303		7.23309	7.34868		7.29088	0.0817345	0.057795												36.7447		7.07764	7.3918	8.11568	7.97932		7.64111	0.48965	0.24482
35.3042		7.23154	7.34497		7.28825	0.0802071	0.056715												36.9215		7.06777	7.38273	8.16039	7.98709		7.6495	0.51138	0.25569
35.4782		7.2117	7.36205		7.28688	0.106314	0.075175												37.1045		7.07125	7.39573	8.14938	7.95971		7.64402	0.49825	0.24913
35.652		7.21922	7.34537		7.28229	0.0892015	0.063075												37.2892		7.06673	7.38672	8.11739	7.9637		7.63363	0.4917	0.24585
35.826		7.2309	7.35035		7.29063	0.0844639	0.059725												37.4677		7.05758	7.38973	8.13616	7.96937		7.63821	0.50216	0.25108
35.9998		7.22796	7.37123		7.2996	0.101307	0.071635												37.65		7.05616	7.39608	8.12945	7.97079		7.63812	0.49978	0.24989
36.1738		7.23366	7.35203		7.29284	0.0837002	0.059185												37.8288		7.06113	7.39925	8.16352	7.96387		7.64694	0.50722	0.25361
36.3477		7.23834	7.36098		7.29966	0.0867196	0.06132												38.0085		7.05767	7.39136	8.13255	7.96595		7.63688	0.49991	0.24996
36.5217		7.2346	7.35093		7.29277	0.0822577	0.058165												38.1907		7.05979	7.39437	8.1397	7.99068		7.64614	0.50646	0.25323
36.6955		7.23548	7.35806		7.29677	0.0866771	0.06129												38.3728		7.05108	7.4116	8.14237	7.96607		7.64278	0.50255	0.25127
36.8693		7.25184	7.34859		7.30021	0.0684126	0.048375												38.5517		7.05947	7.40682	8.17654	7.94069		7.64588	0.50647	0.25323
37.0433		7.23622	7.35308		7.29465	0.0826325	0.05843												38.7365		7.04777	7.40982	8.16608	7.98408		7.65194	0.51585	0.25793
37.2173		7.22515	7.35545		7.2903	0.092136	0.06515												38.9182		7.07107	7.42775	8.16786	7.96648		7.65829	0.50087	0.25044
37.3912		7.22758	7.36432		7.29595	0.0966898	0.06837												39.1035		7.06979	7.42257	8.22345	7.97459		7.6726	0.52298	0.26149
37.565		7.22731	7.3549		7.2911	0.0902198	0.063795												39.282		7.05338	7.39806	8.20238	7.97342		7.65681	0.52566	0.26283
37.739		7.2221	7.36363		7.29286	0.100077	0.070765												39.4577		7.06311	7.42261	8.16883	7.96067		7.65381	0.50392	0.25196
37.9128		7.23192	7.35352		7.29272	0.0859842	0.0608												39.6347		7.06276	7.42064	8.22578	7.98417		7.67334	0.52867	0.26433
38.0868		7.21664	7.35603		7.28633	0.0985636	0.069695												39.8167		7.06616	7.42478	8.2012	7.96631		7.66461	0.51466	0.25733
38.2607		7.22781	7.35681		7.29231	0.0912168	0.0645												39.9937		7.05868	7.41124	8.2269	7.97834		7.66879	0.531	0.2655
38.4347		7.22037	7.3644		7.29238	0.101845	0.072015												40.1765		7.06552	7.41801	8.20757	7.96138		7.66312	0.51723	0.25862
38.6085		7.23484	7.36791		7.30138	0.0940947	0.066535
38.7825		7.2334	7.37208		7.30274	0.0980616	0.06934												pH/min		1.75865	0.800064	1.12181	1.5335
38.9563		7.22661	7.35372		7.29017	0.0898803	0.063555
39.1303		7.22705	7.35739		7.29222	0.0921643	0.06517
39.3042		7.20959	7.36107		7.28533	0.107113	0.07574
39.4782		7.20102	7.37785		7.28943	0.125038	0.088415
39.652		7.18499	7.36336		7.27417	0.126127	0.089185
39.826		7.18349	7.36731		7.2754	0.12998	0.09191
39.9998		7.1765	7.38325		7.27988	0.146194	0.103375
40.1738		7.17993	7.37305		7.27649	0.136556	0.09656
pH/min		1.13944	0.74401

## Sheet: Fig S8e. NHE1D238A-CHP1
NHE1D238A - Dish1											NHE1D238A - Dish2
		Cell 1	Cell 2	Cell 3	Cell 4								Cell 1	Cell 2	Cell 3	Cell 4
Time (min)		pH	pH	pH	pH		Mean	SD	SE		Time (min)		pH	pH	pH	pH		Mean	SD	SE
0		6.81864	7.11274	7.0203	6.93438		6.97152	0.125266	0.0626332		0		6.70217	6.57747	6.48281	6.47088		6.55833	0.107094	0.0535468
0.191483		6.82374	7.11493	7.03542	6.9552		6.98232	0.124214	0.0621071		0.186783		6.70527	6.58742	6.49452	6.49163		6.56971	0.100731	0.0503655
0.3833		6.82271	7.10068	7.0148	6.94617		6.97109	0.117391	0.0586957		0.372983		6.70981	6.58954	6.48852	6.49966		6.57188	0.102471	0.0512357
0.574767		6.82941	7.0996	7.01887	6.94317		6.97276	0.11495	0.0574749		0.563883		6.69922	6.58094	6.49357	6.49006		6.56595	0.0982917	0.0491458
0.7569		6.81676	7.0926	7.01105	6.93163		6.96301	0.117579	0.0587896		0.74535		6.70465	6.59069	6.48823	6.50687		6.57261	0.098663	0.0493315
0.943617		6.81649	7.08719	7.0093	6.93344		6.9616	0.115323	0.0576613		0.936267		6.69465	6.57726	6.48192	6.49788		6.56293	0.0972105	0.0486052
1.13433		6.81465	7.0856	6.99647	6.92333		6.95501	0.114715	0.0573573		1.12325		6.69435	6.58371	6.48419	6.48901		6.56282	0.0989396	0.0494698
1.3211		6.81611	7.0847	6.99533	6.91574		6.95297	0.114404	0.0572019		1.3101		6.6926	6.5798	6.48104	6.49573		6.56229	0.0971581	0.0485791
1.51188		6.80683	7.0892	6.99359	6.91465		6.95107	0.119748	0.059874		1.50093		6.68996	6.58264	6.48464	6.49607		6.56333	0.095086	0.047543
1.70262		6.81031	7.08332	6.98587	6.91332		6.94821	0.115336	0.0576679		1.69575		6.69512	6.58491	6.49222	6.53221		6.57611	0.0879499	0.043975
1.89412		6.83745	7.10799	6.99406	6.91998		6.96487	0.114873	0.0574366		1.88742		6.68875	6.57841	6.48126	6.5167		6.56628	0.090981	0.0454905
2.08562		6.82881	7.09302	6.99183	6.91191		6.95639	0.11281	0.0564051		2.07835		6.68782	6.5805	6.47098	6.51779		6.56427	0.0937931	0.0468965
2.27237		6.81729	7.09539	6.98457	6.90176		6.94975	0.118703	0.0593514		2.26528		6.68484	6.57576	6.47354	6.52263		6.56419	0.0906181	0.0453091
2.46312		6.81737	7.09199	6.97826	6.89393		6.94539	0.117771	0.0588856		2.45227		6.68728	6.57589	6.47016	6.52637		6.56493	0.0923	0.04615
2.6499		6.82366	7.08322	6.97394	6.88848		6.94233	0.112298	0.0561492		2.64308		6.68459	6.57559	6.47427	6.53722		6.56792	0.0882865	0.0441433
2.83665		6.81183	7.08922	6.97073	6.88975		6.94038	0.118549	0.0592745		2.83467		6.67744	6.56769	6.46	6.50152		6.55166	0.0948563	0.0474281
3.02742		6.80814	7.08131	6.96925	6.88758		6.93657	0.11678	0.0583902		3.0255		6.67734	6.56847	6.46742	6.52926		6.56062	0.0882324	0.0441162
3.21818		6.81196	7.07602	6.96606	6.86903		6.93077	0.115859	0.0579296		3.21245		6.67925	6.56519	6.46101	6.52882		6.55857	0.0913063	0.0456531
3.40495		6.80938	7.07668	6.95366	6.87117		6.92772	0.115561	0.0577806		3.40333		6.67479	6.56817	6.47251	6.52546		6.56023	0.0858114	0.0429057
3.59567		6.79292	7.07979	6.95037	6.86237		6.92136	0.123717	0.0618583		3.59428		6.68513	6.56964	6.47612	6.55097		6.57047	0.0864673	0.0432336
3.7864		6.79738	7.08075	6.94989	6.86354		6.92289	0.12237	0.0611849		3.78518		6.68295	6.5749	6.47978	6.55008		6.57193	0.084268	0.042134
3.97713		6.80149	7.07426	6.94047	6.84635		6.91564	0.120566	0.0602829		3.98073		6.68751	6.58138	6.49028	6.57963		6.5847	0.0806675	0.0403338
4.16865		6.78551	7.07052	6.93565	6.84527		6.90924	0.123974	0.0619871		4.16763		6.68082	6.57332	6.47997	6.56593		6.57501	0.0822874	0.0411437
4.35935		6.80489	7.07478	6.9413	6.85382		6.9187	0.118368	0.0591841		4.34992		6.6822	6.56863	6.48759	6.57611		6.57863	0.079836	0.039918
4.55083		6.80366	7.06786	6.93716	6.84588		6.91364	0.116939	0.0584694		4.54083		6.67786	6.57345	6.47855	6.57825		6.57703	0.0814029	0.0407015
4.73762		6.80795	7.07094	6.92435	6.84374		6.91174	0.116763	0.0583813		4.72777		6.67433	6.56677	6.4761	6.55574		6.56823	0.081452	0.040726
4.92443		6.78253	7.06942	6.92441	6.83228		6.90216	0.126048	0.063024		4.91868		6.6715	6.57293	6.48	6.58309		6.57688	0.0783004	0.0391502
5.11592		6.78095	7.06659	6.92596	6.82434		6.89946	0.126915	0.0634575		5.10023		6.67476	6.56705	6.48574	6.59454		6.58052	0.0779795	0.0389898
5.30662		6.77929	7.06042	6.91275	6.81846		6.89273	0.125042	0.0625209		5.29117		6.6813	6.56583	6.48372	6.58202		6.57822	0.0810837	0.0405418
5.49345		6.78158	7.05911	6.90562	6.80964		6.88899	0.125233	0.0626164		5.47813		6.67734	6.56927	6.47978	6.58341		6.57745	0.08087	0.040435
5.69765		6.77034	7.06112	6.91294	6.8181		6.89062	0.128184	0.0640918		5.6657		6.67603	6.57319	6.48339	6.59695		6.58239	0.0793013	0.0396506
5.87897		6.76727	7.067	6.90581	6.81484		6.88873	0.132017	0.0660084		5.85662		6.67498	6.57601	6.47914	6.59399		6.58103	0.0804184	0.0402092
6.07045		6.76358	7.05908	6.91078	6.80231		6.88394	0.132342	0.0661708		6.04358		6.68089	6.57609	6.48348	6.5901		6.58264	0.0807967	0.0403984
6.26195		6.77627	7.04806	6.89033	6.79396		6.87715	0.124473	0.0622365		6.23055		6.67442	6.56451	6.48671	6.58405		6.57742	0.0771318	0.0385659
6.45342		6.75812	7.04288	6.89162	6.78928		6.87047	0.128305	0.0641527		6.4176		6.67272	6.56889	6.48839	6.60315		6.58329	0.0766062	0.0383031
6.64023		6.7631	7.06115	6.89116	6.79727		6.87817	0.133462	0.066731		6.6086		6.68031	6.56673	6.49311	6.62371		6.59096	0.0800369	0.0400184
6.82702		6.75475	7.04961	6.88198	6.79305		6.86985	0.131156	0.0655782		6.79565		6.67174	6.56372	6.47999	6.59765		6.57827	0.0795464	0.0397732
7.0098		6.76309	7.04493	6.88322	6.7887		6.86998	0.127561	0.0637804		6.9812		6.67739	6.56289	6.48915	6.60893		6.58459	0.0791285	0.0395643
7.19655		6.76442	7.04805	6.88389	6.78883		6.8713	0.128614	0.0643072		7.1682		6.76096	6.67335	6.57402	6.72463		6.68324	0.0812001	0.0406
7.38333		6.76737	7.04144	6.87388	6.78919		6.86797	0.124435	0.0622175		7.35527		6.98005	6.92526	6.78349	7.00233		6.92278	0.0983462	0.0491731
7.57013		6.76529	7.05095	6.88304	6.78177		6.87026	0.131228	0.0656141		7.54628		7.13157	7.07822	6.91581	7.17787		7.07587	0.114209	0.0571046
7.75145		6.78558	7.05545	6.88547	6.7955		6.8805	0.124988	0.0624941		7.73732		7.17986	7.14219	6.95308	7.24528		7.1301	0.125465	0.0627327
7.93823		7.23393	7.74724	7.50102	7.41766		7.47496	0.213069	0.106534		7.92423		7.20833	7.16979	6.97281	7.27977		7.15767	0.131396	0.0656981
8.12502		7.12864	7.59071	7.38742	7.2956		7.35059	0.192615	0.0963073		8.11592		7.18289	7.15994	6.9469	7.24512		7.13371	0.129636	0.0648182
8.3158		7.11386	7.57647	7.3716	7.29229		7.33856	0.191766	0.0958832		8.30697		7.14452	7.12813	6.9159	7.19915		7.09692	0.124444	0.0622221
8.50657		7.12473	7.61559	7.39892	7.33281		7.36801	0.202216	0.101108		8.49398		7.06806	7.06033	6.85852	7.13918		7.03152	0.120672	0.0603358
8.69328		7.12686	7.63563	7.41635	7.35316		7.383	0.209311	0.104655		8.68103		7.0187	7.00639	6.8126	7.07919		6.97922	0.115547	0.0577733
8.87608		7.13527	7.65329	7.42136	7.36736		7.39432	0.212625	0.106313		8.87278		7.01391	6.996	6.81228	7.07649		6.97467	0.113626	0.056813
9.06288		7.1296	7.65461	7.42761	7.383		7.39871	0.215242	0.107621		9.06382		7.04028	7.01941	6.83903	7.11437		7.00327	0.116831	0.0584153
9.25432		7.16219	7.71876	7.48059	7.42532		7.44672	0.228451	0.114226		9.25083		7.07558	7.05337	6.87326	7.15375		7.03899	0.118578	0.0592888
9.4411		7.1835	7.73391	7.48724	7.44364		7.46207	0.225442	0.112721		9.44183		7.12881	7.10421	6.92081	7.21715		7.09274	0.124459	0.0622297
9.62792		7.12861	7.66333	7.42394	7.39386		7.40244	0.218771	0.109386		9.62888		7.17827	7.16028	6.96315	7.26907		7.14269	0.128818	0.0644088
9.81472		7.13141	7.64836	7.43742	7.38308		7.40007	0.212532	0.106266		9.81988		7.21582	7.19053	6.99193	7.30218		7.17511	0.131145	0.0655723
10.0062		7.12328	7.65337	7.43284	7.38215		7.39791	0.217679	0.108839		10.0068		7.22089	7.19816	6.99872	7.29777		7.17888	0.127448	0.063724
10.1929		7.11046	7.64767	7.42473	7.36218		7.38626	0.220953	0.110477		10.2112		7.21383	7.20085	6.99353	7.29984		7.17701	0.129969	0.0649847
10.3798		7.09623	7.62512	7.41837	7.35941		7.37478	0.217867	0.108934		10.4028		7.20373	7.18848	6.9941	7.30513		7.17286	0.129933	0.0649663
10.5705		7.11565	7.64186	7.426	7.36402		7.38688	0.216512	0.108256		10.585		7.20734	7.1879	6.99102	7.29916		7.17136	0.129645	0.0648225
10.7519		7.09334	7.6164	7.41649	7.3506		7.36921	0.215862	0.107931		10.776		7.20751	7.18887	6.99397	7.29413		7.17112	0.126692	0.0633462
10.9387		7.07401	7.59486	7.39186	7.32244		7.34579	0.214918	0.107459		10.9669		7.20034	7.19031	6.98815	7.29151		7.16758	0.127989	0.0639946
11.1256		7.07003	7.58137	7.39785	7.32184		7.34277	0.211967	0.105984		11.1587		7.19006	7.1779	6.98613	7.28776		7.16046	0.126196	0.0630982
11.3204		7.08274	7.58399	7.38898	7.32102		7.34418	0.206883	0.103441		11.3458		7.19	7.18372	6.98886	7.30185		7.16611	0.13003	0.0650152
11.5245		7.08935	7.58579	7.3907	7.32212		7.34699	0.204884	0.102442		11.526		7.19081	7.18748	6.99075	7.301		7.16751	0.129106	0.0645532
11.7059		7.06945	7.56494	7.37	7.31445		7.32971	0.204062	0.102031		11.713		7.19852	7.19377	6.99681	7.30358		7.17317	0.128032	0.064016
11.8927		7.04909	7.54908	7.36217	7.28647		7.3117	0.206959	0.103479		11.9		7.19174	7.18357	6.99338	7.30276		7.16786	0.128398	0.0641991
12.0795		7.04257	7.54133	7.33969	7.27917		7.30069	0.205358	0.102679		12.0869		7.17966	7.1788	6.99071	7.30548		7.16366	0.129756	0.064878
12.2711		7.03587	7.52727	7.3301	7.27378		7.29176	0.202268	0.101134		12.2697		7.18236	7.17342	6.97872	7.29549		7.1575	0.131498	0.0657489
12.4626		7.03462	7.5092	7.30882	7.26728		7.27998	0.194711	0.0973556		12.4567		7.16468	7.16316	6.97225	7.28835		7.14711	0.1305	0.0652502
12.6534		7.03589	7.50536	7.30668	7.26522		7.27829	0.192609	0.0963045		12.6436		7.19045	7.18419	7.01059	7.31742		7.17566	0.12601	0.063005
12.8449		7.0115	7.4846	7.2858	7.23801		7.25498	0.194288	0.0971441		12.824		7.11455	7.12231	6.9358	7.23183		7.10112	0.122536	0.061268
13.0365		7.00781	7.47963	7.28565	7.23649		7.25239	0.19392	0.0969601		13.0063		7.04856	7.05704	6.86902	7.16335		7.03449	0.122054	0.0610271
13.2273		7.0202	7.48338	7.2861	7.24518		7.25871	0.189997	0.0949984		13.198		6.92837	6.92752	6.75531	7.02979		6.91025	0.113905	0.0569523
13.4141		7.00116	7.46339	7.27608	7.2284		7.24226	0.190057	0.0950283		13.3896		6.79929	6.78537	6.63011	6.87472		6.77237	0.102644	0.0513218
13.601		7.00037	7.4586	7.26727	7.22234		7.23714	0.188175	0.0940877		13.5805		6.7005	6.66927	6.54056	6.76775		6.66952	0.0952884	0.0476442
13.7925		6.99552	7.44555	7.25511	7.21409		7.22757	0.184664	0.0923322		13.7715		6.63013	6.5865	6.4761	6.6768		6.59238	0.0858437	0.0429218
13.9841		6.89614	7.26079	7.09163	7.08528		7.08346	0.149002	0.0745008		13.9583		6.55981	6.49454	6.41081	6.5875		6.51316	0.0785809	0.0392905
14.1749		6.82522	7.20483	7.01584	7.02532		7.0178	0.155055	0.0775276		14.1494		6.48963	6.42198	6.35116	6.52499		6.44694	0.0768354	0.0384177
14.3617		6.87797	7.27003	7.09644	7.07518		7.07991	0.160437	0.0802187		14.3362		6.42339	6.34556	6.29143	6.4173		6.36942	0.0628676	0.0314338
14.5533		6.87388	7.26903	7.08738	7.06876		7.07476	0.161542	0.080771		14.5254		6.36426	6.27586	6.24253	6.35085		6.30837	0.0586516	0.0293258
14.7402		6.8673	7.24749	7.06972	7.05367		7.05954	0.155371	0.0776855		14.7123		6.30698	6.19797	6.18417	6.29351		6.24566	0.063522	0.031761
14.9271		6.84241	7.21425	7.0358	7.02602		7.02962	0.151865	0.0759323		14.8945		6.26065	6.146	6.1562	6.23918		6.20051	0.0578703	0.0289351
15.1352		6.51444	6.67461	6.58008	6.55788		6.58175	0.0676414	0.0338207		15.0861		6.22261	6.10696	6.12532	6.20905		6.16599	0.0583055	0.0291527
15.3221		6.59822	6.89741	6.70942	6.7541		6.73979	0.123848	0.0619239		15.2729		6.17712	6.06064	6.09671	6.15993		6.1236	0.0543792	0.0271896
15.5091		6.64933	6.92899	6.77187	6.77895		6.78229	0.114482	0.057241		15.4606		6.15208	6.03249	6.07724	6.13372		6.09888	0.0545282	0.0272641
15.696		6.62307	6.88863	6.73416	6.75051		6.74909	0.108898	0.0544491		15.6474		6.12858	6.00857	6.06053	6.10341		6.07527	0.052599	0.0262995
15.8829		6.59499	6.85084	6.68772	6.71626		6.71245	0.10579	0.0528949		15.8343		6.11043	5.98409	6.05223	6.08441		6.05779	0.0545961	0.027298
16.0745		6.50441	6.73877	6.59721	6.59826		6.60966	0.0966631	0.0483315		16.0173		6.09527	5.98428	6.03752	6.05893		6.044	0.046404	0.023202
16.2614		6.30158	6.41297	6.30352	6.29992		6.3295	0.0556673	0.0278337		16.2081		6.0941	5.98055	6.06382	6.09809		6.05914	0.054582	0.027291
16.4483		6.28619	6.44179	6.28422	6.33336		6.33639	0.0738499	0.036925		16.399		6.07763	5.95288	6.03509	6.04594		6.02788	0.0531608	0.0265804
16.6392		6.30721	6.46219	6.3062	6.35239		6.357	0.0733622	0.0366811		16.5898		6.07434	5.96411	6.03975	6.02515		6.02584	0.0460319	0.0230159
16.8302		6.29839	6.44075	6.28554	6.34011		6.3412	0.0703376	0.0351688		16.7807		6.07065	5.95543	6.02359	6.03173		6.02035	0.0479051	0.0239526
17.021		6.27189	6.42833	6.25814	6.30947		6.31696	0.0773539	0.038677		16.9723		6.06972	5.95575	6.03135	6.03832		6.02379	0.0483297	0.0241649
17.2078		6.22711	6.35067	6.20766	6.2308		6.25406	0.0652037	0.0326019		17.1593		6.06985	5.96219	6.03068	6.0555		6.02956	0.0477359	0.0238679
17.3993		6.16192	6.22926	6.09945	6.13887		6.15738	0.0544256	0.0272128		17.3637		6.06623	5.9615	6.03218	6.05038		6.02757	0.046193	0.0230965
17.5885		6.16064	6.22855	6.08288	6.1566		6.15717	0.0595153	0.0297577		17.5507		6.0564	5.95839	6.02277	6.04509		6.02066	0.0438033	0.0219016
17.7802		6.14334	6.21712	6.0542	6.13291		6.13689	0.0666633	0.0333316		17.7415		6.06714	5.96462	6.03828	6.05245		6.03062	0.0455519	0.022776
17.9715		6.13717	6.20735	6.05841	6.12623		6.13229	0.0609722	0.0304861		17.9333		6.06088	5.96673	6.03032	6.05692		6.02871	0.0434926	0.0217463
18.163		6.12252	6.19176	6.0313	6.08962		6.1088	0.0669451	0.0334726		18.125		6.06445	5.96618	6.03831	6.04924		6.02954	0.0435821	0.0217911
18.3548		6.08103	6.12931	5.98434	6.03065		6.05633	0.0626573	0.0313286		18.316		6.06976	5.97993	6.04074	6.05144		6.03547	0.0389158	0.0194579
18.5463		6.07576	6.13531	5.97803	6.03666		6.05644	0.0661666	0.0330833		18.4992		6.05377	5.938	6.0156	6.00375		6.00278	0.0481723	0.0240862
18.7293		6.07019	6.13448	5.96426	6.04337		6.05307	0.0704798	0.0352399		18.6862		6.05793	5.93945	6.00445	5.96987		5.99292	0.0508251	0.0254126
18.92		6.07324	6.13515	5.9563	6.06015		6.05621	0.0742029	0.0371015		18.8733		6.055	5.93882	6.00919	5.97307		5.99402	0.0497816	0.0248908
19.1068		6.05396	6.11215	5.95122	6.04286		6.04005	0.0665589	0.0332795		19.0643		6.05714	5.94587	6.013	5.98946		6.00137	0.0464315	0.0232157
19.2977		6.04101	6.08467	5.91779	5.98736		6.00771	0.0719524	0.0359762		19.2513		6.06187	5.94555	6.02263	6.02633		6.01409	0.0490014	0.0245007
19.4797		6.0323	6.08977	5.92576	5.97839		6.00655	0.070496	0.035248		19.4428		6.06371	5.9528	6.02545	6.01942		6.01534	0.0460788	0.0230394
19.662		6.04395	6.1004	5.92617	6.00214		6.01816	0.0733663	0.0366831		19.6298		6.05906	5.95292	6.02884	6.019		6.01496	0.0447316	0.0223658
19.8535		6.04398	6.09916	5.91762	5.99862		6.01484	0.0767557	0.0383778		19.8168		6.06078	5.93539	6.0162	6.01194		6.00608	0.0520446	0.0260223
20.0577		6.03424	6.12138	5.92742	6.0238		6.02671	0.0793432	0.0396716		20.004		6.06405	5.94913	6.03231	6.0049		6.0126	0.0487282	0.0243641
20.2443		6.02779	6.10086	5.90845	6.01126		6.01209	0.0793077	0.0396538		20.195		6.06922	5.97052	6.0371	6.03744		6.02857	0.0415278	0.0207639
20.4438		6.02792	6.0728	5.89097	5.98905		5.99518	0.0774473	0.0387236		20.386		6.06123	5.95906	6.02659	6.03367		6.02014	0.0433736	0.0216868
20.6345		6.03231	6.09938	5.90825	6.0005		6.01011	0.0794334	0.0397167		20.5768		6.06504	5.94694	6.02713	6.01789		6.01425	0.049293	0.0246465
20.8262		6.02329	6.10254	5.90846	5.98912		6.00585	0.0804521	0.040226		20.7577		6.05768	5.96801	6.03089	6.02074		6.01933	0.0375947	0.0187974
21.013		6.02194	6.10333	5.90441	5.97552		6.0013	0.0834449	0.0417225		20.9487		6.06396	5.97112	6.03515	6.02537		6.0239	0.0388126	0.0194063
21.196		6.02768	6.11631	5.89462	5.99543		6.00851	0.0915272	0.0457636		21.1357		6.06156	5.95961	6.03715	6.06385		6.03054	0.0488076	0.0244038
21.3868		6.03169	6.1078	5.91516	6.02233		6.01925	0.079246	0.039623		21.3267		6.06831	5.98386	6.05236	6.04933		6.03847	0.0373432	0.0186716
21.5722		6.02793	6.10796	5.90625	5.98424		6.0066	0.0842601	0.04213		21.5177		6.07293	5.9987	6.05869	6.09046		6.0552	0.0398416	0.0199208
21.763		6.01076	6.09565	5.89478	5.96279		5.991	0.0844528	0.0422264		21.7203		6.07084	5.98522	6.05715	6.06554		6.04469	0.0400436	0.0200218
21.9538		6.02008	6.10691	5.91461	5.99887		6.01012	0.0789858	0.0394929		21.9028		6.07334	5.98583	6.05833	6.05899		6.04412	0.0394739	0.019737
22.1448		6.03106	6.12225	5.90495	6.00653		6.0162	0.0893291	0.0446646		22.0897		6.07962	5.98923	6.06324	6.06922		6.05033	0.0412901	0.020645
22.3263		6.01181	6.11854	5.92016	6.00843		6.01474	0.0811742	0.0405871		22.2805		6.07639	5.98584	6.05401	6.06973		6.04649	0.0415094	0.0207547
22.5172		6.02115	6.12457	5.90537	5.99855		6.01241	0.0900133	0.0450066		22.4713		6.07722	5.97895	6.05705	6.06388		6.04427	0.0443482	0.0221741
22.708		6.02266	6.13098	5.90658	6.00489		6.01628	0.0919411	0.0459706		22.6535		6.08022	5.98986	6.05499	6.05454		6.0449	0.0386076	0.0193038
22.8988		5.9917	6.08698	5.87024	5.93329		5.97055	0.0921123	0.0460562		22.835		6.07349	5.98006	6.0567	6.06299		6.04331	0.0427317	0.0213658
23.0812		6.00497	6.1223	5.89705	5.95834		5.99566	0.0952907	0.0476453		23.026		6.07311	5.98845	6.07027	6.09808		6.05748	0.0476843	0.0238422
23.272		6.01555	6.1281	5.90085	5.98641		6.00773	0.0938605	0.0469302		23.2083		6.08105	6.01831	6.10752	6.16107		6.09199	0.0593342	0.0296671
23.4588		6.01081	6.14232	5.91822	5.98063		6.01299	0.0944433	0.0472216		23.3897		6.07395	6.01987	6.09835	6.15399		6.08654	0.0556548	0.0278274
23.6458		6.01641	6.14118	5.91682	5.9933		6.01693	0.0931268	0.0465634		23.5702		6.06119	6.0026	6.09069	6.12596		6.07011	0.0522173	0.0261086
23.8273		6.02707	6.14662	5.92041	6.01636		6.02762	0.0927024	0.0463512		23.757		6.06009	6.0035	6.08947	6.13142		6.07112	0.0537492	0.0268746
24.0142		5.99326	6.13437	5.91248	5.9374		5.99438	0.0992492	0.0496246		23.9612		6.06059	5.98528	6.08066	6.09311		6.05491	0.0483146	0.0241573
24.2048		5.99049	6.13661	5.91444	5.92669		5.99206	0.101974	0.0509868		24.148		6.07244	5.9959	6.08556	6.11461		6.06713	0.0506489	0.0253244
24.3967		5.98851	6.14372	5.92212	5.94294		5.99932	0.10018	0.0500899		24.3428		6.07199	6.00516	6.09872	6.14667		6.08064	0.0590449	0.0295224
24.5882		6.00189	6.15133	5.92805	5.94641		6.00692	0.101263	0.0506315		24.5337		6.06975	5.98488	6.07271	6.08857		6.05398	0.0468002	0.0234001
24.775		6.00399	6.15299	5.92981	5.97109		6.01447	0.0972053	0.0486026		24.7205		6.06882	5.99101	6.08123	6.10218		6.06081	0.0485272	0.0242636
24.966		5.99981	6.16883	5.929	5.9813		6.01973	0.10382	0.0519099		24.9113		6.07074	6.00071	6.07784	6.09665		6.06149	0.0419655	0.0209828
25.1528		5.99688	6.17158	5.92435	5.9554		6.01205	0.110423	0.0552115		25.1067		6.07257	6.00672	6.08814	6.11282		6.07006	0.0453636	0.0226818
25.3398		5.97476	6.14727	5.90218	5.89398		5.97955	0.117561	0.0587803		25.2928		6.07815	6.00819	6.09798	6.10844		6.07319	0.0451173	0.0225586
25.5347		5.98932	6.17189	5.9365	5.94736		6.01127	0.109477	0.0547387		25.4837		6.08117	6.01023	6.0968	6.08823		6.06911	0.0397685	0.0198843
25.7255		5.98811	6.18623	5.94935	5.93242		6.01403	0.117143	0.0585713		25.6745		6.07863	6.01357	6.089	6.08428		6.06637	0.0354543	0.0177272
25.9163		5.99252	6.19982	5.94249	5.94586		6.02017	0.121922	0.0609611		25.8558		6.0852	6.02702	6.10131	6.12446		6.0845	0.0415685	0.0207842
26.1033		5.99431	6.2042	5.9509	5.95859		6.027	0.119637	0.0598183		26.0373		6.08933	6.02406	6.10171	6.09906		6.07854	0.0367079	0.018354
26.2902		5.99611	6.19797	5.94584	5.94451		6.02111	0.12033	0.060165		26.2282		6.09634	6.04256	6.10701	6.12432		6.09256	0.0352694	0.0176347
26.4812		5.98	6.19267	5.93671	5.91549		6.00622	0.127168	0.063584		26.4135		6.09588	6.03664	6.11621	6.13071		6.09486	0.0413588	0.0206794
26.6682		6.00566	6.22012	5.95967	5.94727		6.03318	0.127135	0.0635676		26.5957		6.10288	6.02955	6.11278	6.12557		6.09269	0.0431092	0.0215546
26.8503		6.00852	6.21508	5.9575	5.97024		6.03784	0.120137	0.0600685		26.7865		6.10446	6.04103	6.10547	6.11413		6.09127	0.033775	0.0168875
27.0452		6.01625	6.24101	5.97579	5.96431		6.04934	0.129706	0.0648531		26.9773		6.10138	6.05185	6.12065	6.13254		6.10161	0.0355682	0.0177841
27.2318		6.00587	6.24225	5.97758	5.93074		6.03911	0.138926	0.0694629		27.1642		6.11453	6.05323	6.12079	6.14273		6.10782	0.0383494	0.0191747
27.4142		6.00389	6.21511	5.94029	5.92588		6.02129	0.133581	0.0667904		27.351		6.10995	6.05954	6.1266	6.13505		6.10778	0.0338115	0.0169057
27.605		6.0151	6.23396	5.98334	5.94901		6.04535	0.128602	0.0643011		27.5425		6.11773	6.07258	6.13256	6.13002		6.11322	0.0278581	0.0139291
27.7958		6.01943	6.2546	5.97063	5.95755		6.05055	0.138614	0.0693072		27.7333		6.1191	6.05991	6.12408	6.12118		6.10607	0.0308394	0.0154197
27.9828		6.03054	6.26068	5.99485	5.96677		6.06321	0.134208	0.067104		27.924		6.12705	6.05063	6.11967	6.11755		6.10372	0.0356301	0.017815
28.169		6.0353	6.26544	5.99325	5.98096		6.06874	0.133183	0.0665915		28.1148		6.1256	6.04368	6.10322	6.06987		6.08559	0.0361256	0.0180628
28.3505		6.02806	6.24878	5.96816	5.93963		6.04616	0.140019	0.0700097		28.3055		6.11934	6.04486	6.09266	6.08231		6.08479	0.0308555	0.0154278
28.5413		6.03254	6.27533	5.99081	5.9828		6.07037	0.138371	0.0691856		28.4923		6.12367	6.03994	6.10328	6.08447		6.08784	0.0357209	0.0178605
28.7277		6.02889	6.29259	6.02002	5.96924		6.07768	0.145659	0.0728293		28.6792		6.13302	6.06609	6.11371	6.07751		6.09758	0.031148	0.015574
28.913		6.03704	6.28577	6.01372	5.97346		6.0775	0.141309	0.0706546		28.8615		6.13756	6.07833	6.11639	6.13322		6.11637	0.0269566	0.0134783
29.1038		6.02008	6.27961	5.99369	5.94267		6.05901	0.150536	0.0752678		29.0483		6.13964	6.06448	6.11319	6.11454		6.10796	0.0314366	0.0157183
29.2987		6.04104	6.2971	6.01947	5.95928		6.07922	0.149315	0.0746575		29.2305		6.13758	6.07787	6.13979	6.10622		6.11537	0.0293234	0.0146617
29.488		6.03635	6.31345	6.02826	5.98098		6.08976	0.151111	0.0755557		29.4127		6.14269	6.07271	6.13344	6.10998		6.1147	0.0311986	0.0155993
29.6943		6.05643	6.31209	6.0407	5.99513		6.10109	0.143051	0.0715255		29.6042		6.13598	6.06055	6.11688	6.07871		6.09803	0.0345135	0.0172567
29.881		6.04191	6.31807	6.0426	5.97623		6.0947	0.152129	0.0760643		29.7957		6.15009	6.09377	6.13715	6.12278		6.12595	0.0241784	0.0120892
30.0718		6.03471	6.31639	6.04379	5.97124		6.09153	0.153339	0.0766696		29.9778		6.14503	6.08306	6.14397	6.12046		6.12313	0.029021	0.0145105
30.2538		6.04307	6.3368	6.05041	5.99578		6.10652	0.155418	0.0777091		30.1593		6.1542	6.09757	6.15473	6.12351		6.1325	0.0274833	0.0137416
30.4447		6.05443	6.34442	6.05929	6.00791		6.11651	0.153692	0.0768462		30.3502		6.15919	6.10998	6.15085	6.16446		6.14612	0.0247363	0.0123681
30.6363		6.04805	6.34587	6.06519	6.00387		6.11575	0.155578	0.0777891		30.5323		6.1633	6.11235	6.16085	6.17313		6.15241	0.0272271	0.0136136
30.831		6.03861	6.336	6.04565	5.96027		6.09513	0.165174	0.0825868		30.7192		6.1671	6.12218	6.15743	6.17147		6.15454	0.0223599	0.01118
31.0218		6.04326	6.35898	6.06956	5.99091		6.11568	0.165463	0.0827313		30.9098		6.16286	6.11826	6.19001	6.19193		6.16577	0.0343394	0.0171697
31.2345		6.05511	6.36829	6.07593	6.00775		6.12677	0.163522	0.081761		31.1007		6.16732	6.13027	6.17474	6.18947		6.16545	0.0251952	0.0125976
31.4167		6.05334	6.37102	6.07604	6.01419		6.12865	0.163591	0.0817955		31.2915		6.17976	6.13795	6.185	6.21814		6.18021	0.0329026	0.0164513
31.6033		6.04542	6.37307	6.08068	5.98149		6.12016	0.173529	0.0867643		31.483		6.17284	6.14455	6.18819	6.20215		6.17693	0.0246849	0.0123424
31.7855		6.0503	6.37492	6.08232	5.98517		6.12318	0.172625	0.0863125		31.6737		6.19242	6.1547	6.20422	6.22215		6.19337	0.0285323	0.0142662
31.9763		6.04901	6.38285	6.09907	5.99764		6.13214	0.17219	0.0860951		31.8558		6.19222	6.16004	6.20668	6.22433		6.19582	0.027227	0.0136135
32.1625		6.06154	6.39134	6.10509	6.0201		6.14452	0.168165	0.0840825		32.038		6.19415	6.16095	6.20929	6.23927		6.20092	0.0325792	0.0162896
32.3438		6.07292	6.40389	6.12991	6.02267		6.15735	0.170098	0.085049		32.2202		6.20243	6.17059	6.22221	6.2366		6.20796	0.0285798	0.0142899
32.5252		6.04698	6.39013	6.08694	5.97203		6.12402	0.183689	0.0918445		32.407		6.20066	6.17482	6.22616	6.22522		6.20671	0.0243208	0.0121604
32.716		6.05272	6.40886	6.12481	6.00192		6.14708	0.181658	0.0908291		32.5938		6.19533	6.17373	6.23102	6.25028		6.21259	0.0344877	0.0172439
32.9068		6.05805	6.41215	6.10451	6.00315		6.14447	0.183202	0.0916012		32.776		6.20563	6.17386	6.23505	6.27176		6.22158	0.0417575	0.0208788
33.1023		6.07917	6.42697	6.13195	6.03091		6.16725	0.177998	0.0889989		32.9672		6.2159	6.18461	6.23231	6.25436		6.2218	0.0293741	0.0146871
33.2837		6.08508	6.42829	6.13577	6.04716		6.17408	0.17332	0.08666		33.1587		6.21449	6.16758	6.2277	6.20987		6.20491	0.0260083	0.0130041
33.4698		6.03368	6.41388	6.10606	5.95048		6.12602	0.202157	0.101079		33.343		6.22512	6.19889	6.24872	6.2769		6.23741	0.0332777	0.0166388
33.6607		6.04175	6.42497	6.1197	5.97489		6.14033	0.198776	0.099388		33.5338		6.22461	6.19744	6.24315	6.26427		6.23237	0.0283675	0.0141837
33.8428		6.06056	6.43499	6.13331	6.01172		6.16014	0.189916	0.0949582		33.7332		6.23543	6.21493	6.26964	6.27981		6.24995	0.0300918	0.0150459
34.0337		6.08055	6.44278	6.14051	6.02903		6.17322	0.185391	0.0926957		33.9208		6.22338	6.20172	6.2524	6.26547		6.23574	0.0287028	0.0143514
34.2152		6.09793	6.45287	6.15434	6.04185		6.18675	0.183262	0.0916312		34.1165		6.23659	6.22476	6.26739	6.29504		6.25594	0.0316572	0.0158286
34.3967		6.08078	6.4426	6.13838	5.99611		6.16447	0.194412	0.0972058		34.3368		6.22453	6.20985	6.26125	6.28389		6.24488	0.033818	0.016909
34.6048		6.08527	6.44924	6.14136	6.01764		6.17338	0.190739	0.0953697		34.5237		6.23039	6.20817	6.23908	6.27175		6.23735	0.0263709	0.0131854
34.7863		6.09554	6.4664	6.16402	6.04713		6.19327	0.188292	0.0941462		34.7105		6.23361	6.21589	6.25806	6.29674		6.25108	0.03501	0.017505
34.9732		6.09461	6.46636	6.16364	6.03147		6.18902	0.192611	0.0963056		34.9013		6.23889	6.23407	6.28939	6.31925		6.2704	0.0410678	0.0205339
35.164		6.09643	6.48023	6.16974	6.05273		6.19978	0.193096	0.0965479		35.096		6.25537	6.25037	6.296	6.35825		6.29	0.0498793	0.0249397
											35.2775		6.25025	6.24175	6.28974	6.3212		6.27574	0.0368224	0.0184112
											35.4603		6.24933	6.23485	6.27722	6.30438		6.26644	0.0308022	0.0154011
pH/min		0.0126691	0.0357393	0.0299266	0.0163271								0.017493	0.0229433	0.0185528	0.0183858

## Sheet: Fig S8e. NHE1-CHP1R192A
NHE1-CHP1R192A - Dish1												NHE1-CHP1R192A - Dish2
		Cell 1	Cell 2	Cell 3	Cell 4	Cell 5								Cell 1	Cell 2	Cell 3	Cell 4
Time (min)		pH	pH	pH	pH	pH		Mean	SD	SE		Time (min)		pH	pH	pH	pH		Mean	SD	SE
0		6.80669	7.2981	7.43918	7.03515	7.26037		7.1679	0.248592	0.111174		0		7.15678	6.89885	7.25253	7.20623		7.1286	0.158075	0.0790377
0.19155		6.81601	7.30602	7.42851	7.04221	7.2695		7.17245	0.24333	0.108821		0.191517		7.17543	6.92498	7.27652	7.22228		7.1498	0.155468	0.0777342
0.382367		6.82686	7.31066	7.44057	7.0511	7.27657		7.18115	0.242699	0.108539		0.374383		7.17573	6.92419	7.2794	7.20265		7.14549	0.153933	0.0769667
0.56385		6.83212	7.29921	7.44056	7.04897	7.26881		7.17793	0.238829	0.106808		0.565867		7.17798	6.93748	7.28513	7.20594		7.15163	0.149808	0.074904
0.745317		6.83074	7.30701	7.43897	7.0435	7.26024		7.17609	0.239883	0.107279		0.7566		7.17356	6.94596	7.29594	7.1975		7.15324	0.147987	0.0739936
0.933067		6.82932	7.30098	7.44356	7.03831	7.27228		7.17689	0.242705	0.108541		0.9387		7.1833	6.9453	7.30249	7.20758		7.15967	0.151883	0.0759414
1.12405		6.84032	7.30291	7.44677	7.04369	7.27446		7.18163	0.239347	0.107039		1.12548		7.18104	6.94908	7.28522	7.21234		7.15692	0.145273	0.0726364
1.31493		6.84437	7.30854	7.44355	7.04977	7.28872		7.18699	0.238309	0.106575		1.317		7.17606	6.95483	7.29632	7.20107		7.15707	0.144439	0.0722193
1.50578		6.83994	7.29246	7.44999	7.04083	7.27832		7.18031	0.239906	0.107289		1.51565		7.19506	6.96783	7.31384	7.19928		7.169	0.144966	0.072483
1.68882		6.84285	7.2914	7.43792	7.04089	7.28237		7.17909	0.235812	0.105458		1.7071		7.18061	6.94538	7.29346	7.20485		7.15608	0.148603	0.0743016
1.88043		6.85469	7.29858	7.45173	7.0504	7.28492		7.18806	0.235164	0.105168		1.89857		7.17532	6.9519	7.29685	7.22062		7.16117	0.148252	0.0741262
2.07132		6.8542	7.29017	7.44603	7.04616	7.29391		7.18609	0.234391	0.104823		2.08537		7.16893	6.95704	7.29807	7.20805		7.15802	0.144487	0.0722433
2.25272		6.85246	7.28834	7.44861	7.05135	7.27664		7.18348	0.232917	0.104163		2.2769		7.17053	6.97211	7.3034	7.21184		7.16447	0.139743	0.0698717
2.44355		6.85354	7.27823	7.4471	7.04938	7.28927		7.1835	0.232653	0.104046		2.46838		7.1639	6.97202	7.30289	7.20828		7.16177	0.139151	0.0695756
2.63513		6.85652	7.27868	7.45572	7.04516	7.29419		7.18605	0.235286	0.105223		2.65983		7.1702	6.97469	7.30077	7.21135		7.16425	0.137628	0.0688142
2.82595		6.85585	7.26946	7.45644	7.04378	7.28489		7.18208	0.234005	0.10465		2.84665		7.16514	6.98209	7.30799	7.21101		7.16656	0.136638	0.0683189
3.01757		6.84993	7.26568	7.45838	7.04007	7.28086		7.17898	0.236396	0.10572		3.05473		7.18783	6.9965	7.3192	7.21293		7.17911	0.134402	0.0672008
3.19997		6.86045	7.25979	7.45472	7.05296	7.28868		7.18332	0.230132	0.102918		3.2455		7.1861	6.99905	7.32032	7.22754		7.18325	0.135015	0.0675077
3.38147		6.86639	7.25903	7.45617	7.04826	7.29679		7.18533	0.230064	0.102888		3.43232		7.17915	7.00004	7.31325	7.22471		7.17929	0.131832	0.0659159
3.56915		6.87495	7.26581	7.45409	7.04653	7.28602		7.18548	0.226082	0.101107		3.62385		7.17947	7.00351	7.31465	7.21302		7.17766	0.129549	0.0647745
3.76088		6.8729	7.25044	7.45895	7.04689	7.29995		7.18582	0.228593	0.10223		3.81535		7.19061	7.02141	7.31559	7.21938		7.18675	0.122496	0.0612482
3.94708		6.87277	7.25948	7.45031	7.0443	7.30525		7.18642	0.227853	0.101899		4.00215		7.20381	7.03531	7.32653	7.21546		7.19527	0.120133	0.0600665
4.13787		6.86958	7.25314	7.45269	7.03941	7.28968		7.1809	0.22796	0.101947		4.19293		7.18344	7.00723	7.31474	7.20529		7.17767	0.127322	0.0636612
4.31927		6.87907	7.24335	7.46144	7.03866	7.28855		7.18221	0.226669	0.10137		4.38442		7.17552	7.00063	7.31299	7.21421		7.17584	0.130358	0.0651791
4.51005		6.88628	7.25418	7.45693	7.05271	7.29455		7.18893	0.222141	0.0993446		4.5712		7.16907	7.00161	7.31643	7.23458		7.18042	0.133585	0.0667924
4.69297		6.88418	7.24099	7.45361	7.03979	7.28602		7.18092	0.221916	0.0992438		4.75798		7.18694	7.00127	7.31757	7.2267		7.18312	0.132991	0.0664956
4.88462		6.88057	7.25966	7.45443	7.03967	7.27855		7.18258	0.223989	0.100171		4.9448		7.17644	6.99314	7.30724	7.23034		7.17679	0.13368	0.0668401
5.07542		6.8868	7.26686	7.46453	7.04189	7.29678		7.19137	0.227232	0.101621		5.13552		7.16878	6.98965	7.31051	7.21933		7.17207	0.135014	0.0675068
5.26703		6.88321	7.25672	7.45385	7.045	7.29202		7.18616	0.223352	0.0998859		5.32237		7.16787	6.98732	7.30571	7.23512		7.17401	0.136591	0.0682955
5.45007		6.88218	7.24942	7.4567	7.04367	7.28547		7.18349	0.223454	0.0999317		5.5092		7.17456	6.98692	7.30321	7.23211		7.1742	0.135487	0.0677433
5.64105		6.88607	7.27179	7.46218	7.04896	7.28239		7.19028	0.224486	0.100393		5.69605		7.17256	6.99819	7.30482	7.21646		7.17301	0.128873	0.0644363
5.8387		6.8939	7.28761	7.46006	7.05871	7.30465		7.20099	0.223557	0.0999779		5.8875		7.17204	6.9952	7.30106	7.23263		7.17523	0.131084	0.065542
6.02948		6.88159	7.26476	7.45305	7.04361	7.28879		7.18636	0.224179	0.100256		6.07903		7.1707	6.99999	7.28863	7.22981		7.17228	0.124543	0.0622716
6.22112		6.87868	7.26079	7.45279	7.0411	7.27652		7.18198	0.223788	0.100081		6.27062		7.16662	7.00161	7.30097	7.23254		7.17543	0.128208	0.064104
6.41278		6.88059	7.26256	7.45355	7.04169	7.28979		7.18564	0.224899	0.100578		6.4951		7.17505	7.01328	7.30994	7.22074		7.17975	0.124318	0.0621592
6.59972		6.88768	7.26428	7.45447	7.03849	7.28387		7.18576	0.222787	0.0996332		6.72803		7.15347	6.99261	7.3033	7.23573		7.17128	0.133944	0.0669719
6.78187		6.89406	7.27167	7.46039	7.04721	7.30192		7.19505	0.22369	0.100037		6.91722		7.16236	6.98695	7.29317	7.23742		7.16997	0.133269	0.0666343
6.97275		6.90166	7.25841	7.45177	7.04307	7.29606		7.19019	0.217475	0.0972576		7.12532		7.24952	7.07318	7.38553	7.31078		7.25475	0.133213	0.0666065
7.16357		6.89705	7.25028	7.45518	7.04302	7.2924		7.18759	0.218994	0.0979369		7.32472		7.36509	7.19877	7.509	7.42931		7.37554	0.131733	0.0658666
7.34577		6.89571	7.25405	7.45696	7.04344	7.28815		7.18766	0.219696	0.098251		7.51148		7.39613	7.23042	7.55572	7.44354		7.40645	0.135092	0.067546
7.52815		6.8886	7.23727	7.45168	7.03371	7.27579		7.17741	0.219401	0.0981191		7.71558		7.40025	7.2639	7.58983	7.41806		7.41801	0.13365	0.0668251
7.71122		6.88896	7.23261	7.44768	7.03095	7.26871		7.17378	0.217379	0.097215		7.9024		7.38434	7.24452	7.58532	7.43448		7.41216	0.140666	0.0703329
7.90207		6.92321	7.24151	7.4409	7.04559	7.29334		7.18891	0.205128	0.0917358		8.0892		7.36042	7.24244	7.57039	7.42529		7.39963	0.136704	0.0683518
8.08428		6.93376	7.25609	7.45788	7.05157	7.30614		7.20109	0.208458	0.0932254		8.27607		7.35035	7.2436	7.57352	7.40169		7.39229	0.137599	0.0687994
8.27585		6.9415	7.26815	7.45574	7.06835	7.30184		7.20712	0.202684	0.090643		8.46758		7.33329	7.23174	7.54415	7.38879		7.37449	0.130468	0.0652338
8.45802		6.97379	7.29294	7.46807	7.08057	7.33591		7.23026	0.199893	0.0893948		8.65828		7.31954	7.22652	7.54048	7.36491		7.36286	0.131678	0.0658388
8.64113		6.95718	7.29153	7.46034	7.07379	7.32393		7.22135	0.202561	0.0905881		8.84507		7.29835	7.22521	7.53175	7.33337		7.34717	0.131043	0.0655213
8.82415		6.96403	7.28544	7.46027	7.08172	7.32418		7.22313	0.198404	0.0887291		9.03578		7.27195	7.21426	7.52326	7.3136		7.33077	0.134635	0.0673173
9.01973		6.94941	7.28132	7.4569	7.08114	7.31848		7.21745	0.201275	0.0900128		9.22653		7.25121	7.20761	7.51689	7.27634		7.31301	0.138852	0.0694262
9.21448		6.95477	7.28858	7.46082	7.0863	7.3234		7.22278	0.200982	0.089882		9.41805		7.225	7.19663	7.51433	7.26012		7.29902	0.145873	0.0729367
9.39603		6.96657	7.29638	7.46793	7.09956	7.33156		7.2324	0.198565	0.0888011		9.60483		7.19373	7.19769	7.52675	7.24253		7.29018	0.159264	0.0796319
9.58768		7.03395	7.37756	7.50863	7.17042	7.38724		7.29556	0.19015	0.0850374		9.7963		7.15874	7.19075	7.51908	7.21375		7.27058	0.167196	0.0835982
9.76993		7.12039	7.45694	7.56457	7.24501	7.4417		7.36572	0.179159	0.0801223		9.98307		7.13073	7.1713	7.5056	7.18966		7.24932	0.172615	0.0863077
9.94985		7.16266	7.51721	7.60502	7.30318	7.48817		7.41525	0.178946	0.0800271		10.1746		7.11324	7.15785	7.51655	7.17736		7.24125	0.185486	0.0927432
10.1368		7.20362	7.55226	7.62658	7.34522	7.52707		7.45095	0.172666	0.0772187		10.3614		7.069	7.10962	7.46973	7.1725		7.20521	0.181414	0.0907069
10.3276		7.1942	7.54169	7.63175	7.34999	7.51113		7.44575	0.173582	0.0776283		10.5521		7.03232	7.05746	7.42781	7.14801		7.1664	0.181215	0.0906075
10.5107		7.21133	7.55418	7.63098	7.36004	7.51235		7.45378	0.167689	0.074993		10.7436		6.99798	7.00439	7.39939	7.15243		7.13855	0.18796	0.0939801
10.7024		7.19911	7.54827	7.6347	7.36428	7.50726		7.45072	0.171275	0.0765967		10.9631		6.96177	6.98165	7.37671	7.15357		7.11842	0.192523	0.0962617
10.8941		7.21599	7.53032	7.62296	7.37329	7.49413		7.44734	0.15726	0.0703286		11.1546		6.97193	7.00865	7.40521	7.10684		7.12316	0.19647	0.0982352
11.0857		7.20271	7.52536	7.60893	7.37383	7.5024		7.44264	0.158404	0.0708403		11.3414		6.97181	7.02164	7.43453	7.09901		7.13175	0.208526	0.104263
11.2767		7.19772	7.50629	7.60038	7.37301	7.48634		7.43275	0.154261	0.0689877		11.5282		6.96625	7.02682	7.4402	7.09554		7.1322	0.212016	0.106008
11.4581		7.19507	7.49824	7.59365	7.37943	7.47087		7.42745	0.150686	0.0673887		11.715		6.96915	7.01747	7.44119	7.08036		7.12704	0.214322	0.107161
11.6386		7.20383	7.49473	7.58518	7.37775	7.48283		7.42887	0.145723	0.0651693		11.9058		6.96278	7.01714	7.44017	7.07246		7.12314	0.216045	0.108022
11.8208		7.19956	7.49626	7.5833	7.38361	7.45796		7.42414	0.144703	0.0647134		12.0966		6.96114	7.01905	7.45287	7.06177		7.12371	0.223282	0.111641
12.0116		7.199	7.49414	7.56711	7.38764	7.46727		7.42303	0.140725	0.062934		12.2881		6.96364	7.01518	7.45354	7.05362		7.12149	0.224411	0.112205
12.1938		7.2013	7.48754	7.55399	7.39095	7.46495		7.41975	0.135286	0.0605017		12.4788		6.96514	7.02122	7.45646	7.05892		7.12543	0.224022	0.112011
12.3848		7.20231	7.47474	7.54637	7.39124	7.44679		7.41229	0.130003	0.0581389		12.6696		6.61472	6.71232	7.29157	6.70634		6.83124	0.310123	0.155062
12.5717		7.19435	7.47397	7.53049	7.38538	7.44698		7.40623	0.12944	0.0578874		12.8738		6.46694	6.58118	7.22847	6.55999		6.70914	0.349757	0.174878
12.7625		7.19261	7.46944	7.51435	7.37909	7.43641		7.39838	0.125159	0.0559728		13.056		6.32167	6.39102	7.12956	6.44153		6.57095	0.37564	0.18782
12.9535		7.17769	7.43982	7.49919	7.36171	7.41555		7.37879	0.122786	0.0549117		13.2507		6.26783	6.31513	7.09671	6.3928		6.51812	0.389153	0.194577
13.1442		7.1707	7.43402	7.47996	7.35551	7.4183		7.3717	0.120872	0.0540554		13.4548		6.21418	6.23655	7.04771	6.36337		6.46545	0.39369	0.196845
13.3265		7.16706	7.43104	7.48038	7.35557	7.4182		7.37045	0.122092	0.0546011		13.6417		6.17194	6.14624	6.99606	6.32292		6.40929	0.398868	0.199434
13.5537		7.18718	7.45848	7.47254	7.37922	7.42963		7.38541	0.116426	0.0520673		13.8238		6.13721	6.11957	6.97144	6.2941		6.38058	0.401642	0.200821
13.7445		7.16237	7.42804	7.44556	7.34643	7.41655		7.35979	0.116608	0.0521487		14.0106		6.08937	6.07226	6.91514	6.26915		6.33648	0.395922	0.197961
13.9353		7.15606	7.41668	7.43513	7.3404	7.40966		7.35159	0.115049	0.0514516		14.2022		6.0434	6.01531	6.86004	6.25537		6.29353	0.392582	0.196291
14.1168		7.15694	7.41283	7.4256	7.33241	7.3971		7.34497	0.111059	0.0496669		14.389		6.01984	5.99196	6.79833	6.23293		6.26076	0.374189	0.187094
14.2989		7.14572	7.40373	7.41053	7.32324	7.39611		7.33587	0.111943	0.0500624		14.5799		5.99239	5.96511	6.736	6.20674		6.22506	0.357354	0.178677
14.4803		7.14803	7.40491	7.40256	7.32394	7.39798		7.33548	0.11011	0.0492426		14.7667		5.9777	5.93116	6.67084	6.21608		6.19895	0.338448	0.169224
14.6713		7.14188	7.40649	7.3947	7.31961	7.41199		7.33493	0.114165	0.0510559		14.9582		5.9471	5.92136	6.58911	6.2004		6.16449	0.309815	0.154908
14.8621		7.13808	7.39403	7.38412	7.32044	7.40306		7.32795	0.110985	0.0496339		15.1623		5.93409	5.92127	6.49596	6.19219		6.13588	0.270555	0.135278
15.0529		7.13427	7.4076	7.373	7.31508	7.39858		7.32571	0.112932	0.0505045		15.3492		5.90638	5.86605	6.39279	6.18649		6.08793	0.248223	0.124111
15.2406		7.13445	7.39758	7.34976	7.31447	7.39348		7.31795	0.1081	0.0483438		15.5407		5.90877	5.87689	6.29944	6.18848		6.0684	0.208132	0.104066
15.4268		7.03119	7.27148	7.19179	7.20655	7.28789		7.19778	0.101755	0.0455064		15.7275		5.89575	5.87333	6.21182	6.17742		6.03958	0.179808	0.089904
15.6176		6.83221	7.013	6.87803	6.99238	7.04956		6.95304	0.0931208	0.0416449		15.9191		5.89264	5.86215	6.14042	6.18506		6.02007	0.166214	0.083107
15.8069		6.69997	6.86229	6.65313	6.85666	6.91229		6.79687	0.113167	0.0506096		16.1059		5.87644	5.84724	6.09578	6.16352		5.99575	0.157526	0.0787628
15.9962		6.58984	6.74412	6.45358	6.74554	6.80166		6.66695	0.142959	0.0639334		16.2927		5.86224	5.83295	6.06539	6.17108		5.98292	0.162544	0.0812721
16.1871		6.50798	6.6452	6.30071	6.66066	6.70543		6.564	0.164622	0.0736212		16.4842		5.88168	5.84917	6.05306	6.16181		5.98643	0.147208	0.0736041
16.3716		6.44656	6.58001	6.19486	6.59225	6.64908		6.49255	0.182227	0.0814942		16.6712		5.84896	5.81198	6.03467	6.16684		5.96561	0.165804	0.0829018
16.5625		6.38181	6.50945	6.13631	6.5493	6.57754		6.43088	0.180889	0.080896		16.858		5.86032	5.86854	6.04026	6.1649		5.98351	0.14665	0.0733248
16.7497		6.33757	6.46452	6.09098	6.51047	6.53364		6.38744	0.182227	0.0814945		17.0488		5.87228	5.85577	6.03044	6.17996		5.98461	0.152187	0.0760937
16.9403		6.28969	6.40622	6.05113	6.45817	6.48562		6.33817	0.177138	0.0792185		17.2357		5.86251	5.86575	6.02401	6.16851		5.98019	0.146437	0.0732184
17.1312		6.22389	6.3509	6.01861	6.40957	6.43545		6.28768	0.17114	0.0765361		17.4225		5.85017	5.85539	6.02492	6.15802		5.97213	0.148147	0.0740736
17.322		6.19615	6.3116	6.00602	6.38113	6.3942		6.25782	0.161167	0.0720759		17.6307		5.85393	5.89874	6.0401	6.15941		5.98805	0.139089	0.0695443
17.52		6.17483	6.26571	5.99305	6.3555	6.36271		6.23036	0.153155	0.0684932		17.8175		5.85397	5.86827	6.02446	6.172		5.97968	0.149676	0.0748378
17.7108		6.1515	6.22443	5.97035	6.34143	6.3399		6.20552	0.154201	0.0689606		18.0043		5.85382	5.83757	6.03153	6.16199		5.97123	0.154569	0.0772845
17.9017		6.12943	6.19593	5.95442	6.31273	6.31148		6.1808	0.148827	0.0665573		18.1953		5.8496	5.8469	6.02278	6.17122		5.97263	0.155883	0.0779415
18.0838		6.10933	6.16349	5.95809	6.29886	6.28558		6.16307	0.139957	0.0625907		18.4042		5.84812	5.86702	6.04014	6.16345		5.97968	0.149917	0.0749584
18.2747		6.09992	6.15419	5.95027	6.28727	6.27836		6.154	0.139334	0.0623122		18.5997		5.85009	5.92113	6.04229	6.16556		5.99477	0.138785	0.0693923
18.4655		6.06163	6.1298	5.94132	6.27418	6.2523		6.13185	0.137842	0.0616447		18.7905		5.86572	5.91049	6.04272	6.17415		5.99827	0.139268	0.0696339
18.6563		6.03902	6.12028	5.93945	6.26279	6.23521		6.11935	0.134924	0.06034		18.9773		5.86565	5.87793	6.0471	6.17519		5.99147	0.147838	0.0739189
18.8385		6.02588	6.1151	5.93627	6.24347	6.22662		6.10947	0.131052	0.0586084		19.1862		5.85241	5.92862	6.04918	6.16404		5.99856	0.136867	0.0684334
19.0292		6.03211	6.10614	5.9311	6.24178	6.21311		6.10485	0.128406	0.0574249		19.3903		5.84783	5.84689	6.04264	6.16307		5.97511	0.155489	0.0777443
19.22		6.0112	6.09607	5.93184	6.23065	6.19201		6.09235	0.123918	0.0554176		19.582		5.84659	5.81419	6.06173	6.16425		5.97169	0.16896	0.0844802
19.4108		5.99563	6.08634	5.9258	6.21697	6.19959		6.08487	0.126374	0.056516		19.7688		5.84936	5.82277	6.05752	6.17863		5.97707	0.170508	0.0852538
19.6015		5.99496	6.09078	5.93357	6.21508	6.18979		6.08484	0.121424	0.0543025		19.9557		5.86842	5.81529	6.06852	6.18435		5.98414	0.172343	0.0861713
19.7923		5.99252	6.07598	5.93321	6.20719	6.18284		6.07835	0.118274	0.0528936		20.1427		5.85275	5.82908	6.06722	6.16212		5.97779	0.163021	0.0815103
19.9728		5.99909	6.07948	5.92239	6.18901	6.18577		6.07515	0.116552	0.0521239		20.3468		5.84173	5.81818	6.07406	6.17516		5.97728	0.175315	0.0876573
20.1542		6.00419	6.07593	5.92376	6.19105	6.18053		6.07509	0.114557	0.0512314		20.5385		5.8463	5.85197	6.07003	6.17023		5.98463	0.161734	0.0808669
20.345		5.98819	6.07227	5.93176	6.18958	6.17887		6.07213	0.113947	0.0509588		20.7253		5.87238	5.8725	6.0748	6.17059		5.99757	0.149681	0.0748405
20.5358		6.00686	6.07415	5.93042	6.17058	6.18052		6.0725	0.106987	0.0478459		20.9122		5.8695	5.90386	6.08223	6.17492		6.00763	0.145373	0.0726863
20.722		6.00351	6.07757	5.93111	6.16721	6.18015		6.07191	0.106457	0.0476091		21.0992		5.87101	5.85978	6.08283	6.17932		5.99823	0.158434	0.0792169
20.9042		6.00331	6.08224	5.93147	6.16732	6.16828		6.07052	0.103581	0.046323		21.2907		5.87673	5.84715	6.09026	6.16971		5.99596	0.158579	0.0792897
21.095		6.00844	6.07014	5.9322	6.16513	6.17117		6.06941	0.102545	0.0458595		21.4775		5.86798	5.83049	6.08391	6.17279		5.98879	0.16589	0.082945
21.2858		6.00385	6.07932	5.93108	6.15289	6.17575		6.06858	0.102231	0.0457189		21.6645		5.85709	5.81585	6.09485	6.17448		5.98557	0.176013	0.0880064
21.4767		6.01527	6.07711	5.92013	6.14854	6.16244		6.0647	0.1001	0.044766		21.8513		5.85922	5.76002	6.09331	6.17436		5.97173	0.194355	0.0971774
21.661		6.01277	6.06388	5.93092	6.13759	6.1701		6.06305	0.0961792	0.0430127		22.0428		6.01548	5.74021	6.50363	6.27876		6.13452	0.329998	0.164999
21.8558		6.02692	6.07664	5.9406	6.14283	6.18129		6.07366	0.0952208	0.042584		22.2252		6.52994	6.51459	6.89623	6.60771		6.63712	0.177488	0.088744
22.0373		5.99463	6.07805	5.9442	6.13069	6.17415		6.06434	0.0947914	0.042392		22.4167		6.83461	6.669	7.07483	6.86426		6.86068	0.166628	0.0833139
22.2282		6.00496	6.06682	5.93612	6.12757	6.185		6.06409	0.098145	0.0438918		22.6075		6.93483	6.78812	7.13792	6.94712		6.952	0.143459	0.0717296
22.4192		6.01107	6.08398	5.93461	6.13498	6.18171		6.06927	0.0983587	0.0439873		22.8157		7.00609	6.87974	7.18662	6.99775		7.01755	0.126621	0.0633105
22.6108		6.0204	6.07346	5.92147	6.11972	6.17789		6.06259	0.0979428	0.0438014		23.0027		7.05786	6.92676	7.2161	7.02421		7.05623	0.120208	0.0601041
22.8188		6.01984	6.07361	5.9263	6.12294	6.17533		6.06361	0.0960091	0.0429366		23.1903		7.09622	6.97034	7.24433	7.05528		7.09154	0.114557	0.0572783
23.0098		6.03204	6.0892	5.93523	6.12587	6.17611		6.07169	0.0926557	0.0414369		23.3897		7.11791	7.00713	7.25856	7.06714		7.11268	0.107276	0.0536378
23.1903		6.03523	6.09413	5.94462	6.12101	6.18273		6.07554	0.0903722	0.0404157		23.5767		7.14367	7.03689	7.26816	7.07818		7.13172	0.101025	0.0505125
23.3773		6.22502	6.26242	6.06939	6.16276	6.27578		6.19908	0.0847133	0.037885		23.7713		7.17667	7.08483	7.30864	7.09706		7.1668	0.102955	0.0514773
23.5682		6.48776	6.5042	6.56451	6.37226	6.60044		6.50583	0.0874122	0.0390919		23.9628		7.19203	7.10255	7.31964	7.09553		7.17744	0.104482	0.0522412
23.7508		6.57168	6.60018	6.76715	6.53961	6.76374		6.64847	0.108917	0.0487093		24.1498		7.19446	7.10766	7.31435	7.10345		7.17998	0.0989158	0.0494579
23.9457		6.7395	6.80438	7.12116	6.80111	7.00106		6.89344	0.160929	0.0719698		24.3367		7.19742	7.10452	7.30728	7.10728		7.17913	0.09572	0.04786
24.127		6.80566	6.86583	7.24812	6.92222	7.0975		6.98787	0.181765	0.0812878		24.5235		7.19267	7.10986	7.30714	7.12345		7.18328	0.0901852	0.0450926
24.3178		6.83858	6.87889	7.31648	6.97648	7.1411		7.03031	0.19796	0.0885302		24.715		7.20661	7.10282	7.30046	7.13646		7.18659	0.0873639	0.0436819
24.5087		6.87218	6.88492	7.3501	7.00476	7.18574		7.05954	0.205516	0.0919094		24.902		7.21339	7.11671	7.3139	7.13523		7.19481	0.0897708	0.0448854
24.6995		6.87951	6.89505	7.37557	7.00912	7.20901		7.07365	0.214026	0.0957152		25.0888		7.20953	7.11966	7.31632	7.15364		7.19979	0.0860723	0.0430361
24.8817		6.88096	6.90246	7.39097	7.02707	7.24031		7.08836	0.221353	0.098992		25.2757		7.21476	7.11692	7.30828	7.16584		7.20145	0.0816577	0.0408289
25.077		6.89213	6.9159	7.40402	7.04437	7.27243		7.10577	0.224828	0.100546		25.4627		7.22563	7.12383	7.31045	7.15661		7.20413	0.0826064	0.0413032
25.2592		6.9071	6.92721	7.41878	7.05389	7.28879		7.11915	0.226174	0.101148		25.6442		7.2183	7.13247	7.32013	7.15939		7.20757	0.0831603	0.0415801
25.4508		6.90173	6.90586	7.41702	7.04787	7.3004		7.11458	0.234157	0.104718		25.831		7.22437	7.12108	7.3138	7.16986		7.20728	0.0826036	0.0413018
25.6313		6.90482	6.92477	7.42457	7.04575	7.32728		7.12544	0.237441	0.106187		26.0263		7.22218	7.13275	7.32295	7.16268		7.21014	0.083891	0.0419455
25.8143		6.89232	6.91642	7.42927	7.03518	7.32869		7.12038	0.244784	0.109471		26.2085		7.21505	7.13496	7.31513	7.15676		7.20548	0.0805435	0.0402717
25.9958		6.91439	6.93922	7.44226	7.06602	7.37478		7.14733	0.246424	0.110204		26.4002		7.23306	7.13531	7.32051	7.17529		7.21604	0.0803786	0.0401893
26.1868		6.91585	6.95062	7.44157	7.06818	7.38565		7.15237	0.245862	0.109953		26.587		7.22648	7.14532	7.32055	7.17493		7.21682	0.076853	0.0384265
26.3778		6.93081	6.94915	7.44617	7.07995	7.4034		7.1619	0.247241	0.110569		26.7738		7.22611	7.13835	7.31149	7.17847		7.21361	0.0744674	0.0372337
26.5598		6.92166	6.95918	7.45272	7.07683	7.41123		7.16432	0.251374	0.112418		26.9653		7.22025	7.15034	7.31081	7.18397		7.21634	0.069148	0.034574
26.7398		6.93331	6.96337	7.45416	7.085	7.43117		7.1734	0.25241	0.112881		27.1522		7.21434	7.15162	7.30788	7.18287		7.21417	0.0675106	0.0337553
26.9212		6.93193	6.96621	7.45258	7.09191	7.4367		7.17587	0.252545	0.112941		27.3477		7.22515	7.15505	7.32981	7.18358		7.2234	0.076559	0.0382795
27.1118		6.94629	6.99088	7.45991	7.09735	7.45436		7.18976	0.250182	0.111885		27.5438		7.21661	7.142	7.30856	7.18521		7.21309	0.0706109	0.0353055
27.3067		6.96458	7.00682	7.45752	7.11569	7.49355		7.20763	0.251023	0.112261		27.7347		7.21726	7.14293	7.31387	7.17503		7.21227	0.0742587	0.0371293
27.488		6.97795	7.01197	7.46181	7.13033	7.50213		7.21684	0.248961	0.111339		27.9215		7.22591	7.1533	7.31316	7.17767		7.21751	0.0705431	0.0352715
27.6685		6.9588	7.01299	7.45755	7.12143	7.48497		7.20715	0.248298	0.111042		28.103		7.21727	7.15344	7.31351	7.18733		7.21789	0.0688748	0.0344374
27.8593		6.9617	7.00572	7.45209	7.10959	7.49005		7.20383	0.250155	0.111873		28.2843		7.22051	7.1565	7.31104	7.18653		7.21865	0.066918	0.033459
28.0502		6.96032	7.00705	7.45891	7.11403	7.49046		7.20615	0.251634	0.112534		28.4665		7.21017	7.15696	7.3193	7.17886		7.21632	0.0720424	0.0360212
28.241		6.96561	7.01177	7.45199	7.12339	7.50102		7.21076	0.249887	0.111753		28.666		7.21349	7.15985	7.31592	7.1876		7.21921	0.0680912	0.0340456
28.4318		6.96238	7.02266	7.452	7.12455	7.50292		7.2129	0.249017	0.111364		28.8482		7.21485	7.16433	7.32239	7.19141		7.22324	0.0692475	0.0346238
28.6227		6.95547	7.03629	7.45429	7.12362	7.50922		7.21578	0.250732	0.112131		29.039		7.2168	7.17092	7.31655	7.17732		7.2204	0.067236	0.033618
28.811		6.97203	7.03427	7.4688	7.13403	7.50457		7.22274	0.248104	0.110955		29.2205		7.21649	7.1639	7.31025	7.17845		7.21727	0.0658313	0.0329156
29.0018		6.95969	7.02958	7.45227	7.12869	7.51096		7.21624	0.250448	0.112004		29.4113		7.21728	7.15926	7.31035	7.18374		7.21766	0.0662128	0.0331064
29.1925		6.96715	7.0309	7.45458	7.13182	7.51408		7.21971	0.249488	0.111574		29.5928		7.22056	7.17239	7.31694	7.19434		7.22606	0.0637063	0.0318532
29.3732		6.96722	7.031	7.45231	7.13807	7.51134		7.21999	0.247575	0.110719		29.7842		7.21718	7.17273	7.32277	7.17905		7.22293	0.0693944	0.0346972
29.5638		6.9764	7.04858	7.44473	7.14102	7.5222		7.22659	0.243195	0.10876		29.975		7.21791	7.17612	7.30509	7.1777		7.21921	0.0604351	0.0302176
29.7462		6.9926	7.05523	7.46009	7.15532	7.53188		7.23902	0.242973	0.108661		30.1573		7.21483	7.17831	7.32048	7.18748		7.22527	0.0653398	0.0326699
29.9372		6.98986	7.06156	7.45684	7.16459	7.5336		7.24129	0.241512	0.108008		30.3395		7.2201	7.18087	7.31688	7.20368		7.23038	0.0598669	0.0299334
30.128		6.9795	7.06142	7.45131	7.15082	7.51572		7.23175	0.238767	0.10678		30.5287		7.20403	7.18682	7.31939	7.19295		7.2258	0.0628012	0.0314006
30.3085		6.97549	7.06436	7.45478	7.14411	7.50555		7.22886	0.237714	0.106309		30.7155		7.22317	7.19051	7.32459	7.18189		7.23004	0.0654924	0.0327462
30.4993		6.98624	7.06758	7.45459	7.16014	7.51241		7.23619	0.234886	0.105044		30.9063		7.22372	7.1959	7.33156	7.19027		7.23536	0.0657766	0.0328883
30.6902		6.97628	7.06104	7.45134	7.16688	7.51953		7.23502	0.239585	0.107146		31.0885		7.22012	7.20119	7.3429	7.19806		7.24057	0.0689139	0.0344569
30.8812		6.99692	7.0801	7.45709	7.17626	7.52181		7.24644	0.231869	0.103695		31.2747		7.22667	7.19155	7.33205	7.21011		7.24009	0.0629591	0.0314795
31.0718		7.01083	7.08138	7.45039	7.17565	7.55026		7.2537	0.23527	0.105216		31.4568		7.22198	7.19023	7.3241	7.19795		7.23356	0.0618507	0.0309254
31.2533		7.01143	7.08707	7.45314	7.17772	7.53145		7.25216	0.228662	0.102261		31.6438		7.21567	7.18921	7.32927	7.19627		7.23261	0.0654067	0.0327033
31.4442		7.00867	7.08521	7.45484	7.17823	7.53639		7.25267	0.231563	0.103558		31.8307		7.22129	7.1836	7.31968	7.18985		7.2286	0.0629149	0.0314575
31.6352		6.99575	7.08589	7.45429	7.18295	7.53097		7.24997	0.232779	0.104102		32.0215		7.21967	7.19048	7.32497	7.20412		7.23481	0.061278	0.030639
31.8157		7.00276	7.0837	7.44984	7.17641	7.526		7.24774	0.229283	0.102538		32.2037		7.21518	7.19349	7.33685	7.20401		7.23738	0.0668984	0.0334492
31.9962		7.00834	7.09474	7.44728	7.17646	7.52608		7.25058	0.225304	0.100759		32.3945		7.22212	7.18642	7.32248	7.20476		7.23394	0.0607971	0.0303986
32.187		7.00767	7.10141	7.45363	7.16855	7.53946		7.25414	0.230544	0.103102		32.5855		7.22237	7.18617	7.33125	7.19711		7.23423	0.0664375	0.0332187
32.3715		7.00999	7.10594	7.45597	7.18441	7.54046		7.25935	0.228588	0.102228		32.7763		7.22083	7.19103	7.33375	7.1978		7.23585	0.0665001	0.03325
32.5623		7.00228	7.10265	7.45004	7.18089	7.51802		7.25078	0.223439	0.0999249		32.9672		7.22679	7.19178	7.34031	7.21039		7.24232	0.066875	0.0334375
32.753		7.0033	7.10975	7.4503	7.17767	7.52815		7.25383	0.225374	0.10079		33.158		7.22185	7.19375	7.33433	7.20114		7.23777	0.0654615	0.0327308
32.9438		7.00355	7.10366	7.45197	7.17569	7.52179		7.25133	0.224902	0.100579		33.3403		7.2306	7.19338	7.32592	7.20058		7.23762	0.0610323	0.0305162
33.1385		7.03221	7.12454	7.45415	7.19778	7.56407		7.27455	0.225391	0.100798		33.5273		7.21363	7.19063	7.33152	7.20156		7.23434	0.0654671	0.0327336
33.3292		7.01727	7.11776	7.4449	7.18174	7.54014		7.26036	0.222454	0.0994845		33.7142		7.21186	7.18493	7.32368	7.19288		7.22834	0.0645554	0.0322777
33.52		7.03278	7.12232	7.44416	7.1909	7.53956		7.26594	0.216363	0.0967607		33.8957		7.22515	7.1911	7.32647	7.20586		7.23714	0.0611597	0.0305798
33.7023		7.03009	7.12259	7.44729	7.19028	7.53671		7.26539	0.216854	0.09698		34.0867		7.21371	7.19037	7.33357	7.19505		7.23318	0.067685	0.0338425
33.8845		7.02105	7.11364	7.44716	7.18475	7.54079		7.26148	0.222508	0.0995086		34.2775		7.22785	7.20214	7.34455	7.20931		7.24596	0.0666138	0.0333069
34.0848		7.03016	7.12939	7.45976	7.20312	7.53503		7.27149	0.2168	0.0969557		34.459		7.22956	7.19446	7.34632	7.2143		7.24616	0.0683025	0.0341513
34.2755		7.03138	7.11629	7.44646	7.19159	7.52963		7.26307	0.215069	0.0961818		34.6672		7.22812	7.20197	7.34332	7.20175		7.24379	0.0675008	0.0337504
34.4578		7.0282	7.12001	7.44246	7.19021	7.52981		7.26214	0.214631	0.0959861		34.854		7.22493	7.20685	7.34914	7.1941		7.24375	0.0713841	0.035692
34.6392		7.03877	7.13319	7.4468	7.19981	7.53385		7.27048	0.21094	0.0943351		35.0363		7.22374	7.20559	7.33781	7.19719		7.24108	0.0654313	0.0327157
34.8262		7.03767	7.14088	7.43956	7.2021	7.54095		7.27223	0.210594	0.0941803		35.2272		7.22452	7.19188	7.34208	7.20623		7.24118	0.0685826	0.0342913
35.0075		7.03727	7.14016	7.44829	7.2031	7.54607		7.27498	0.214113	0.0957543
35.188		7.03857	7.13434	7.4439	7.20684	7.5568		7.27609	0.216947	0.0970219		pH/min		1.72535	1.60787	1.73618	1.22034
35.3687		7.03659	7.14042	7.44306	7.20129	7.53668		7.27161	0.210386	0.0940875
35.5508		7.03505	7.14971	7.44737	7.20359	7.54614		7.27637	0.213068	0.0952867
pH/min		0.932396	0.940309	1.55765	0.900394	1.08341

## Sheet: Fig S8e. NHE1Y577A-H578A-CHP1
NHE1Y577A/H578A-CHP1 - Dish1												NHE1Y577A/H578A-CHP1 - Dish2
		Cell 1	Cell 2	Cell 3	Cell 4	Cell 5								Cell 1	Cell 2	Cell 3	Cell 4
Time (min)		pH	pH	pH	pH	pH		Mean	SD	SE		Time (min)		pH	pH	pH	pH		Mean	SD	SE
0		6.98492	6.85038	7.18326	6.58841	6.89292		6.89998	0.216245	0.0967079		0		6.82572	6.45293	7.39109	6.77084		6.86014	0.390251	0.195125
0.19095		6.99333	6.85767	7.19016	6.59531	6.90543		6.90838	0.216339	0.0967495		0.18925		6.83477	6.45508	7.38159	6.77302		6.86111	0.3848	0.1924
0.37815		6.9854	6.85253	7.20651	6.60545	6.90146		6.91027	0.21779	0.0973985		0.380117		6.83178	6.4568	7.38937	6.77585		6.86345	0.387571	0.193785
0.56913		6.98975	6.85689	7.21528	6.62124	6.90797		6.91823	0.215305	0.0962873		0.571017		6.83539	6.46172	7.38807	6.78061		6.86645	0.384806	0.192403
0.75157		6.99548	6.85343	7.22627	6.62907	6.91178		6.92321	0.217133	0.0971047		0.75795		6.84351	6.46528	7.38909	6.78347		6.87034	0.383598	0.191799
0.93788		6.98249	6.8489	7.22638	6.62903	6.91561		6.92048	0.216512	0.0968273		0.9488		6.84117	6.47443	7.39181	6.78882		6.87406	0.381277	0.190639
1.12867		6.9943	6.85535	7.24041	6.62772	6.91142		6.92584	0.222314	0.0994217		1.13972		6.8382	6.47713	7.39463	6.78852		6.87462	0.381728	0.190864
1.31188		6.99419	6.84742	7.24114	6.64267	6.91066		6.92722	0.218313	0.0976324		1.32197		6.84593	6.48197	7.38889	6.79696		6.87844	0.376583	0.188291
1.50283		6.99493	6.85502	7.2567	6.6409	6.91826		6.93316	0.223739	0.100059		1.50352		6.86823	6.49216	7.39604	6.80983		6.89156	0.37472	0.18736
1.69397		6.99745	6.85439	7.28201	6.64937	6.9155		6.93974	0.230579	0.103118		1.69035		6.85105	6.48533	7.38046	6.80358		6.88011	0.370991	0.185495
1.88492		6.99867	6.84148	7.27129	6.6504	6.91802		6.93597	0.227581	0.101777		1.8812		6.84733	6.4893	7.39462	6.79887		6.88253	0.376432	0.188216
2.07593		6.9867	6.84409	7.29259	6.64794	6.91346		6.93696	0.235402	0.105275		2.06803		6.85145	6.49402	7.38365	6.79801		6.88178	0.369761	0.18488
2.2669		6.99009	6.84725	7.28828	6.65224	6.9135		6.93827	0.232327	0.1039		2.2494		6.85356	6.4957	7.39236	6.80457		6.88655	0.372566	0.186283
2.45787		6.98816	6.84438	7.2823	6.65733	6.9148		6.93739	0.228657	0.102258		2.44042		6.8637	6.50683	7.39451	6.81188		6.89423	0.368815	0.184407
2.64757		7.06753	6.8941	7.36191	6.74488	6.95852		7.00539	0.230985	0.103299		2.63202		6.86337	6.50327	7.38477	6.81189		6.89082	0.36568	0.18284
2.83947		7.26605	7.02141	7.50697	6.99373	7.08579		7.17479	0.213835	0.0956298		2.8136		6.86989	6.51455	7.39737	6.81874		6.90014	0.366723	0.183362
3.03028		7.37631	7.11709	7.58394	7.13042	7.19403		7.28036	0.19872	0.0888705		3.00457		6.86078	6.50785	7.40638	6.81281		6.89696	0.373856	0.186928
3.22133		7.41896	7.14338	7.62974	7.19341	7.22688		7.32247	0.200993	0.0898867		3.19542		6.86129	6.5148	7.40028	6.81649		6.89822	0.368383	0.184192
3.40378		7.42814	7.15092	7.6384	7.21403	7.24494		7.33529	0.198341	0.0887007		3.3863		6.86193	6.51829	7.40074	6.81428		6.89881	0.36753	0.183765
3.59482		7.4269	7.14576	7.63272	7.2214	7.24784		7.33492	0.195829	0.0875775		3.56777		6.85247	6.50792	7.39828	6.80937		6.89201	0.370687	0.185344
3.77792		7.42215	7.13701	7.62301	7.22711	7.24301		7.33046	0.193484	0.0865287		3.7586		6.83236	6.49844	7.40033	6.80032		6.88286	0.37635	0.188175
3.9648		7.41709	7.13064	7.62464	7.2227	7.24284		7.32758	0.195718	0.0875279		3.9502		6.83272	6.5013	7.39623	6.80481		6.88376	0.373157	0.186579
4.14647		7.41543	7.12285	7.62429	7.22541	7.25369		7.32833	0.195936	0.0876255		4.14102		6.83295	6.50057	7.39698	6.80453		6.88376	0.373759	0.18688
4.33745		7.40198	7.11242	7.61041	7.21279	7.24603		7.31673	0.194332	0.086908		4.34915		6.85618	6.51413	7.39952	6.83134		6.90029	0.367446	0.183723
4.52833		7.37994	7.07586	7.58373	7.20416	7.22764		7.29427	0.194544	0.0870025		4.54		6.83875	6.51032	7.40584	6.81525		6.89254	0.373468	0.186734
4.70975		7.30355	6.99456	7.50138	7.13034	7.13838		7.21364	0.1946	0.0870279		4.73083		6.84242	6.50609	7.4042	6.81981		6.89313	0.373693	0.186847
4.90062		7.23074	6.92063	7.42947	7.07928	7.06319		7.14466	0.193409	0.086495		4.91705		6.84061	6.52059	7.40764	6.82724		6.89902	0.369895	0.184948
5.09235		7.19198	6.87418	7.38441	7.03865	7.03097		7.10404	0.192867	0.086253		5.10792		6.84809	6.52211	7.40291	6.82585		6.89974	0.36693	0.183465
5.30055		7.1964	6.87222	7.39829	7.04417	7.03997		7.11021	0.197707	0.0884175		5.29952		6.83882	6.52049	7.4097	6.81806		6.89677	0.37159	0.185795
5.49238		7.24241	6.90854	7.45171	7.08012	7.08702		7.15396	0.204109	0.0912805		5.5037		6.8564	6.53717	7.40701	6.83531		6.90897	0.362615	0.181307
5.67472		7.2705	6.93275	7.48562	7.1097	7.12439		7.18459	0.206552	0.092373		5.69062		6.84601	6.52303	7.39873	6.81957		6.89683	0.365231	0.182616
5.85795		7.27968	6.93689	7.49184	7.12083	7.14054		7.19396	0.206378	0.0922949		5.88147		6.84206	6.51956	7.41416	6.82434		6.90003	0.373353	0.186676
6.0432		7.29088	6.93129	7.51423	7.13052	7.16382		7.20615	0.215147	0.0962165		6.07235		6.83615	6.52333	7.40633	6.828		6.89845	0.368556	0.184278
6.23408		7.30419	6.93316	7.50894	7.12921	7.17218		7.20954	0.213795	0.0956121		6.26322		6.84271	6.52657	7.41597	6.82046		6.90143	0.372055	0.186028
6.42505		7.30928	6.93636	7.51804	7.13362	7.18387		7.21623	0.215608	0.0964226		6.45417		6.84461	6.52796	7.41708	6.82493		6.90365	0.371679	0.18584
6.61592		7.32305	6.94232	7.51913	7.14159	7.18245		7.22171	0.214911	0.0961113		6.64505		6.84971	6.52383	7.42491	6.82936		6.90695	0.376103	0.188051
6.80683		7.33016	6.94089	7.53114	7.15102	7.18858		7.22836	0.219227	0.0980413		6.83192		6.84536	6.527	7.42415	6.82336		6.90497	0.375332	0.187666
6.98745		7.34317	6.9354	7.52114	7.14629	7.19488		7.22818	0.219422	0.0981283		7.01885		6.84777	6.53486	7.41865	6.8332		6.90862	0.369332	0.184666
7.16957		7.26933	6.83974	7.43561	7.07176	7.14058		7.1514	0.22264	0.0995677		7.20033		6.86871	6.55617	7.43141	6.85419		6.92762	0.365441	0.182721
7.36048		7.07177	6.56983	7.21712	6.86118	6.97449		6.93888	0.244224	0.10922		7.3867		6.87974	6.56612	7.44714	6.85718		6.93755	0.36853	0.184265
7.5513		6.92417	6.3609	7.01683	6.68175	6.81827		6.76038	0.255789	0.114392		7.5776		6.90804	6.59176	7.46964	6.89341		6.96571	0.366214	0.183107
7.73425		6.95035	6.29854	6.91974	6.57366	6.71463		6.69138	0.268298	0.119987		7.76838		6.87313	6.55852	7.44827	6.85326		6.93329	0.372237	0.186118
7.92515		6.86662	6.31249	6.83839	6.49955	6.65014		6.63344	0.233234	0.104305		7.96383		6.85657	6.55293	7.42974	6.84703		6.92157	0.36693	0.183465
8.11592		6.81615	6.33584	6.75897	6.43783	6.58111		6.58598	0.204601	0.0915003		8.15473		6.87691	6.56506	7.45662	6.85623		6.9387	0.373482	0.186741
8.29813		6.74721	6.3647	6.71829	6.39006	6.51196		6.54644	0.179244	0.0801605		8.33612		6.92636	6.61279	7.50165	6.91397		6.98869	0.371437	0.185719
8.48035		6.63053	6.36979	6.65472	6.34892	6.47435		6.49566	0.142583	0.0637652		8.51755		6.98964	6.68108	7.57548	6.99294		7.05978	0.373607	0.186804
8.6625		6.52926	6.36718	6.61438	6.31704	6.42279		6.45013	0.121017	0.0541206		8.70447		7.06907	6.75616	7.66648	7.10139		7.14827	0.378929	0.189465
8.85327		6.46368	6.26621	6.54907	6.27036	6.3751		6.38488	0.122944	0.0549822		8.88608		7.13187	6.80789	7.73577	7.18703		7.21564	0.384981	0.192491
9.0354		6.42416	6.21409	6.54088	6.24281	6.37671		6.35973	0.134291	0.0600567		9.069		7.0877	6.95047	7.51076	7.16254		7.17787	0.238671	0.119336
9.22613		6.37218	6.18222	6.51455	6.23559	6.33161		6.32723	0.128991	0.0576863		9.25988		7.10803	6.78369	7.71361	7.1616		7.19173	0.385905	0.192953
9.41697		6.34371	6.16581	6.49002	6.21718	6.31842		6.30703	0.125476	0.0561144		9.44208		7.10156	6.77217	7.69874	7.15038		7.18071	0.384033	0.192017
9.60303		6.31595	6.14335	6.4589	6.21318	6.30151		6.28658	0.11904	0.0532363		9.62905		7.08648	6.75892	7.6813	7.14553		7.16806	0.382088	0.191044
9.78455		6.30359	6.13498	6.42265	6.18681	6.27231		6.26407	0.111143	0.0497045		9.81987		7.08245	6.74507	7.65921	7.12913		7.15397	0.3778	0.1889
9.98007		6.28678	6.13197	6.42153	6.20042	6.27906		6.26395	0.108439	0.0484952		10.0022		7.07354	6.74709	7.64176	7.12597		7.14709	0.369934	0.184967
10.1895		6.30497	6.20423	6.45579	6.2145	6.31886		6.29967	0.101406	0.04535		10.193		7.06125	6.72773	7.60658	7.11448		7.12751	0.36235	0.181175
10.3802		6.30359	6.22043	6.49709	6.24744	6.32823		6.31936	0.108253	0.0484123		10.3839		7.07119	6.72904	7.60358	7.11877		7.13064	0.359921	0.179961
10.5617		6.28889	6.2141	6.4158	6.22254	6.3017		6.28861	0.0810335	0.0362393		10.566		7.06414	6.72922	7.56875	7.11802		7.12003	0.345065	0.172533
10.7525		6.26502	6.16707	6.36911	6.19833	6.27042		6.25399	0.077938	0.0348549		10.7569		7.05931	6.72136	7.55909	7.10586		7.11141	0.344142	0.172071
10.9434		6.25157	6.16114	6.34165	6.1589	6.24837		6.23233	0.0758919	0.0339399		10.9486		7.0468	6.71794	7.54099	7.10461		7.10259	0.338264	0.169132
11.1256		6.25358	6.17335	6.30719	6.15753	6.23275		6.22488	0.0609342	0.0272506		11.1402		7.04611	6.70879	7.50943	7.09245		7.0892	0.328214	0.164107
11.3164		6.23216	6.16404	6.26487	6.13673	6.22728		6.20502	0.0528133	0.0236188		11.3358		7.02687	6.70888	7.50366	7.08802		7.08186	0.326645	0.163323
11.5119		6.23582	6.17216	6.28892	6.14102	6.23226		6.21404	0.058093	0.02598		11.5267		7.0257	6.70621	7.47736	7.07661		7.07147	0.316377	0.158188
11.6941		6.22691	6.13473	6.19752	6.1273	6.19105		6.1755	0.042881	0.0191769		11.7178		7.0184	6.70429	7.47379	7.07703		7.06838	0.31596	0.15798
11.8918		6.23662	6.1918	6.23702	6.15714	6.22866		6.21025	0.0350429	0.0156717		11.9267		7.01381	6.70067	7.44804	7.06069		7.0558	0.306462	0.153231
12.0739		6.21494	6.17142	6.18842	6.12703	6.19883		6.18013	0.0336364	0.0150426		12.1182		7.01037	6.69846	7.45377	7.06424		7.05671	0.309948	0.154974
12.2601		6.21861	6.17294	6.16287	6.1306	6.19885		6.17677	0.0338292	0.0151289		12.3091		7.00772	6.72143	7.43883	7.0608		7.0572	0.29487	0.147435
12.451		6.2168	6.17969	6.15204	6.13972	6.18879		6.17541	0.0305385	0.0136572		12.4961		7.01146	6.75828	7.43354	7.06998		7.06832	0.278536	0.139268
12.6408		6.22065	6.19419	6.18342	6.13163	6.20697		6.18737	0.034135	0.0152656		12.6871		7.0298	6.81123	7.42428	7.07137		7.08417	0.253831	0.126916
12.8316		6.2204	6.20139	6.15082	6.12977	6.2177		6.18402	0.0412458	0.0184457		12.8687		7.01586	6.83471	7.43113	7.0591		7.0852	0.250268	0.125134
13.0136		6.22796	6.20818	6.16352	6.14918	6.21233		6.19223	0.0339581	0.0151865		13.0596		7.0118	6.84091	7.40485	7.0401		7.07441	0.237213	0.118607
13.2005		6.21219	6.19581	6.16309	6.12545	6.19278		6.17786	0.0342356	0.0153106		13.2466		7.00538	6.82895	7.38711	7.02217		7.0609	0.234376	0.117188
13.4086		6.22619	6.23437	6.1584	6.14184	6.2356		6.19928	0.0454013	0.0203041		13.4377		6.9748	6.82081	7.37136	6.99657		7.04088	0.233793	0.116897
13.5994		6.19345	6.18014	6.08808	6.10207	6.1759		6.14793	0.0489312	0.0218827		13.6247		6.86381	6.69652	7.13686	6.84463		6.88546	0.183518	0.0917588
13.7816		6.19174	6.1963	6.1112	6.10711	6.1585		6.15297	0.0426	0.0190513		13.8156		6.78863	6.60334	6.99861	6.75082		6.78535	0.163106	0.0815529
13.9686		6.18529	6.16781	5.99331	6.08361	6.13055		6.11211	0.0770122	0.0344409		14.0026		6.68624	6.49864	6.80538	6.62402		6.65357	0.127789	0.0638945
14.1675		6.18453	6.18836	6.00364	6.1117	6.14387		6.12642	0.075514	0.0337709		14.1934		6.61983	6.44196	6.70077	6.56203		6.58115	0.108849	0.0544247
14.3581		6.18767	6.20164	6.02443	6.09314	6.13036		6.12745	0.0723349	0.0323492		14.3844		6.57096	6.38626	6.60775	6.49935		6.51608	0.0975505	0.0487753
14.5403		6.18805	6.17879	5.98251	6.09037	6.1295		6.11384	0.0833206	0.0372621		14.5667		6.53409	6.34385	6.53218	6.45475		6.46622	0.0895601	0.0447801
14.7311		6.1784	6.18569	5.96353	6.0829	6.12486		6.10708	0.0905172	0.0404805		14.7492		6.51675	6.31394	6.48182	6.41588		6.4321	0.0891863	0.0445931
14.922		6.18574	6.18306	5.94154	6.09335	6.13223		6.10718	0.100231	0.0448246		14.9309		6.49732	6.2929	6.44184	6.40238		6.40861	0.0864124	0.0432062
15.1128		6.19249	6.21175	5.95138	6.09428	6.13479		6.11694	0.103609	0.0463352		15.1219		6.46967	6.26166	6.39799	6.36543		6.37369	0.0864515	0.0432258
15.3038		6.18112	6.20156	5.91536	6.08647	6.13047		6.103	0.114076	0.0510164		15.3129		6.43682	6.21918	6.3431	6.32947		6.33214	0.0891536	0.0445768
15.4845		6.1875	6.18982	5.93055	6.09495	6.13108		6.10678	0.1063	0.0475388		15.5076		6.42224	6.19741	6.29859	6.30883		6.30677	0.0919494	0.0459747
15.6649		6.18455	6.1974	5.88945	6.09877	6.13541		6.10112	0.124716	0.0557745		15.6986		6.38892	6.15132	6.24222	6.26573		6.26205	0.0979182	0.0489591
15.8456		6.18681	6.19786	5.93739	6.08933	6.13984		6.11025	0.105748	0.047292		15.8896		6.35864	6.12321	6.20627	6.23852		6.23166	0.0975996	0.0487998
16.0364		6.19641	6.21609	5.95417	6.1083	6.1568		6.12635	0.104715	0.0468298		16.0804		6.32866	6.09345	6.16688	6.21119		6.20004	0.0985367	0.0492683
16.2233		6.19394	6.2188	5.91178	6.10808	6.1393		6.11438	0.121389	0.0542866		16.2658		6.30775	6.08153	6.14507	6.19451		6.18222	0.0956163	0.0478081
16.4054		6.18195	6.202	5.90007	6.11625	6.12082		6.10422	0.120105	0.0537124		16.4527		6.29321	6.06337	6.12138	6.18553		6.16587	0.0984676	0.0492338
16.5954		6.18292	6.21234	5.92165	6.12312	6.14512		6.11703	0.114482	0.0511981		16.6341		6.27956	6.05805	6.09706	6.17999		6.15367	0.0981307	0.0490654
16.7761		6.19594	6.21424	5.90922	6.10022	6.12754		6.10943	0.121415	0.0542982		16.8203		6.26799	6.03778	6.10641	6.15407		6.14156	0.0968622	0.0484311
16.9671		6.18273	6.19516	5.88734	6.0937	6.12414		6.09661	0.124186	0.0555379		17.0112		6.24577	6.01973	6.08014	6.139		6.12116	0.0962923	0.0481461
17.148		6.17736	6.20188	5.89133	6.10239	6.13452		6.1015	0.123585	0.0552691		17.202		6.24268	6.01489	6.07876	6.13092		6.11681	0.0963982	0.0481991
17.3293		6.18098	6.21549	5.85105	6.09335	6.1276		6.09369	0.143596	0.064218		17.3938		6.24128	6.02226	6.07972	6.13113		6.1186	0.0930957	0.0465479
17.5151		6.21903	6.23961	5.90945	6.10498	6.13368		6.12135	0.131195	0.0586722		17.5845		6.2375	6.01755	6.0714	6.12145		6.11198	0.0938238	0.0469119
17.6961		6.4401	6.33718	6.11633	6.16773	6.17953		6.24817	0.135392	0.060549		17.7753		6.22707	6.01105	6.06436	6.10962		6.10302	0.0919874	0.0459937
17.8871		6.56111	6.47365	6.40828	6.26304	6.27936		6.39709	0.1272	0.0568854		17.9662		6.22468	6.00875	6.06679	6.10264		6.10072	0.0912496	0.0456248
18.0718		6.62882	6.55126	6.52621	6.3258	6.34887		6.47619	0.132534	0.059271		18.1475		6.21655	6.00764	6.06685	6.09365		6.09617	0.0879297	0.0439649
18.2566		6.68415	6.62818	6.65863	6.39401	6.42655		6.5583	0.137055	0.0612931		18.329		6.22353	6.00778	6.06556	6.0971		6.09849	0.0911951	0.0455975
18.4389		6.71018	6.63719	6.71711	6.42506	6.46605		6.59112	0.137286	0.0613961		18.5198		6.21007	6.00437	6.06585	6.09266		6.09324	0.0862123	0.0431061
18.6304		6.73446	6.66195	6.75082	6.44704	6.49578		6.61801	0.139015	0.0621694		18.7107		6.21549	6.00615	6.05148	6.08523		6.08959	0.0899712	0.0449856
18.8126		6.75821	6.68826	6.80596	6.48347	6.5282		6.65282	0.141443	0.0632552		18.9015		6.21406	5.99872	6.05435	6.0842		6.08783	0.091303	0.0456515
19.0036		6.77439	6.71497	6.84555	6.51316	6.56513		6.68264	0.140121	0.0626638		19.083		6.21804	6.01046	6.06142	6.07724		6.09179	0.0888588	0.0444294
19.1943		6.78716	6.72112	6.87196	6.54958	6.58717		6.7034	0.135011	0.0603789		19.2738		6.20857	5.9981	6.06058	6.07055		6.08445	0.0887414	0.0443707
19.3758		6.79896	6.74866	6.89355	6.56699	6.61046		6.72372	0.134645	0.0602152		19.4645		6.20201	5.99339	6.06621	6.06324		6.08121	0.0872791	0.0436395
19.5668		6.8216	6.77081	6.92724	6.59744	6.6443		6.75228	0.133599	0.0597473		19.6515		6.20436	5.99631	6.07278	6.06087		6.08358	0.0872472	0.0436236
19.7473		6.83193	6.78007	6.94653	6.60875	6.65557		6.76457	0.136059	0.0608473		19.8328		6.20017	6.00368	6.07147	6.05822		6.08338	0.0832003	0.0416001
19.9601		6.84227	6.79986	6.95896	6.62884	6.67732		6.78145	0.131985	0.0590257		20.0355		6.19694	5.99698	6.06652	6.06361		6.08101	0.0836929	0.0418465
20.151		6.84617	6.80492	6.97634	6.64058	6.68088		6.78978	0.134474	0.0601388		20.2175		6.19312	5.99498	6.06207	6.05157		6.07544	0.0838072	0.0419036
20.3418		6.85719	6.80909	6.98137	6.64844	6.69019		6.79726	0.133454	0.0596823		20.4083		6.19821	5.99829	6.06294	6.04399		6.07586	0.0859637	0.0429818
20.5366		6.87114	6.84194	7.00949	6.68044	6.71519		6.82364	0.131718	0.0589063		20.5992		6.1956	5.99641	6.06808	6.0386		6.07467	0.085816	0.042908
20.7283		6.86622	6.83113	7.00813	6.66926	6.70629		6.81621	0.135309	0.0605118		20.8072		6.19491	5.99189	6.07557	6.03313		6.07388	0.0876243	0.0438121
20.9191		6.87633	6.84454	7.01975	6.68729	6.71597		6.82878	0.133907	0.0598851		20.9895		6.18594	5.99179	6.07376	6.03685		6.07209	0.082975	0.0414875
21.1109		6.87603	6.83848	7.02783	6.6894	6.72308		6.83096	0.13465	0.0602175		21.1803		6.18565	5.98556	6.06453	6.03217		6.06698	0.0854976	0.0427488
21.3029		6.87828	6.84852	7.04145	6.69679	6.72566		6.83814	0.137555	0.0615165		21.3712		6.18638	5.98676	6.06656	6.02924		6.06724	0.08586	0.04293
21.4855		6.86499	6.82527	7.00313	6.67702	6.71247		6.81658	0.129938	0.0581102		21.558		6.18158	5.98262	6.08003	6.02669		6.06773	0.0857148	0.0428574
21.6693		6.89141	6.86676	7.04194	6.71436	6.73382		6.84966	0.132978	0.0594693		21.7488		6.18033	5.99399	6.07698	6.03523		6.07163	0.0799943	0.0399971
21.8516		6.89247	6.87287	7.07272	6.73472	6.74753		6.86406	0.136686	0.0611277		21.9397		6.18312	5.99117	6.06819	6.03097		6.06836	0.0827168	0.0413584
22.0371		6.89679	6.87482	7.07911	6.73712	6.74696		6.86696	0.13894	0.062136		22.1303		6.18002	5.99665	6.19816	6.02675		6.10039	0.103416	0.0517081
22.2193		6.89877	6.87446	7.07056	6.73595	6.75532		6.86701	0.134302	0.0600617		22.3212		6.2132	6.01398	6.48242	6.04366		6.18832	0.214814	0.107407
22.3998		6.90384	6.87194	7.05264	6.74642	6.74753		6.86447	0.127107	0.0568439		22.512		6.26036	6.04131	6.63907	6.06693		6.25192	0.276004	0.138002
22.5806		6.90454	6.88023	7.06257	6.74783	6.75658		6.87035	0.128618	0.0575195		22.6943		6.32858	6.07808	6.76799	6.11852		6.32329	0.316146	0.158073
22.7724		6.9019	6.87667	7.06586	6.74365	6.7593		6.86948	0.130039	0.0581553		22.885		6.38361	6.13263	6.88116	6.15095		6.38709	0.34863	0.174315
22.9633		6.90718	6.88646	7.07847	6.75573	6.77061		6.87969	0.12998	0.058129		23.0672		6.434	6.17821	6.96667	6.1974		6.44407	0.367305	0.183653
23.1553		6.91048	6.89155	7.07791	6.75233	6.78274		6.883	0.128399	0.0574216		23.2495		6.48327	6.22911	7.03119	6.24005		6.4959	0.375647	0.187823
23.3548		6.91873	6.90142	7.09629	6.76665	6.82137		6.90089	0.125343	0.0560551		23.4317		6.51696	6.27463	7.09179	6.28681		6.54255	0.382755	0.191377
23.5458		6.88984	6.84334	7.03763	6.72636	6.78257		6.85595	0.118842	0.0531476		23.6138		6.55352	6.31762	7.12805	6.32216		6.58034	0.381394	0.190697
23.7368		6.8889	6.85276	7.01571	6.7212	6.78433		6.85258	0.111635	0.0499246		23.8032		6.57573	6.35453	7.16458	6.36118		6.61401	0.381159	0.190579
23.9261		6.91203	6.88102	7.05811	6.76232	6.81093		6.88488	0.113193	0.0506212		23.994		6.59584	6.39674	7.19487	6.3905		6.64449	0.379111	0.189556
24.1085		6.91084	6.87523	7.06041	6.75313	6.81559		6.88304	0.115888	0.0518267		24.185		6.6124	6.42396	7.22712	6.41263		6.66903	0.383176	0.191588
24.2908		6.91744	6.8885	7.0795	6.77414	6.81844		6.8956	0.117317	0.0524656		24.3758		6.63756	6.45944	7.24785	6.44538		6.69756	0.377145	0.188572
24.4818		6.91793	6.892	7.07978	6.77196	6.81663		6.89566	0.118276	0.0528947		24.5628		6.65553	6.49	7.271	6.4718		6.72208	0.375164	0.187582
24.6693		6.92221	6.89868	7.09727	6.7777	6.8064		6.90045	0.125626	0.0561817		24.7537		6.65298	6.48703	7.28184	6.47423		6.72402	0.380688	0.190344
24.8501		6.92446	6.89577	7.08915	6.78915	6.7997		6.89965	0.121183	0.0541946		24.9397		6.67076	6.52049	7.29673	6.50171		6.74742	0.373938	0.186969
25.0409		6.93716	6.91257	7.09285	6.79155	6.80831		6.90849	0.120973	0.0541009		25.1305		6.66389	6.52148	7.2943	6.50815		6.74695	0.371642	0.185821
25.2328		6.93317	6.89897	7.10352	6.79764	6.80468		6.9076	0.124295	0.0555863		25.312		6.67831	6.55106	7.29897	6.5236		6.76299	0.363624	0.181812
25.418		6.92748	6.90492	7.09165	6.79292	6.801		6.90359	0.121152	0.054181		25.5028		6.67904	6.56192	7.32043	6.5369		6.77457	0.369141	0.184571
25.5995		6.92394	6.88566	7.08156	6.78343	6.79404		6.89373	0.120791	0.0540195		25.6898		6.68021	6.57371	7.32187	6.54931		6.78128	0.364851	0.182425
25.7811		6.93343	6.89869	7.08908	6.80027	6.80269		6.90483	0.1185	0.0529949		25.8758		6.69069	6.59716	7.33584	6.57168		6.79884	0.361636	0.180818
25.976		6.94324	6.91678	7.1192	6.82161	6.82583		6.92533	0.121076	0.0541468		26.0667		6.69572	6.59617	7.34108	6.57083		6.80095	0.364099	0.182049
26.1653		6.93363	6.90586	7.09335	6.8115	6.79781		6.90843	0.118816	0.0531363		26.2488		6.69604	6.61913	7.33793	6.58707		6.81004	0.354883	0.177442
26.3563		6.93444	6.90736	7.09146	6.8116	6.80567		6.91011	0.116296	0.0520093		26.4397		6.69349	6.6061	7.34459	6.58187		6.80651	0.361907	0.180954
26.5381		6.9516	6.92993	7.12553	6.82742	6.82012		6.93092	0.123785	0.0553582		26.6305		6.6755	6.61225	7.34935	6.57887		6.80399	0.365773	0.182887
26.7204		6.93913	6.91992	7.11074	6.81106	6.81334		6.91884	0.122459	0.0547655		26.8172		6.6775	6.60796	7.35787	6.59113		6.80861	0.368074	0.184037
26.9066		6.94223	6.91105	7.1126	6.8153	6.81398		6.91903	0.122338	0.0547114		26.9977		6.68731	6.62999	7.35675	6.61032		6.82109	0.358595	0.179298
27.0974		6.94689	6.9165	7.12133	6.82468	6.81795		6.92547	0.123105	0.0550543		27.1845		6.68192	6.62332	7.35102	6.60072		6.81424	0.359482	0.179741
27.2885		6.94687	6.91966	7.11218	6.82008	6.81713		6.92318	0.120593	0.0539309		27.3752		6.70408	6.64552	7.36966	6.62634		6.8364	0.357041	0.178521
27.4794		6.94754	6.91522	7.12621	6.81575	6.8189		6.92472	0.126769	0.0566928		27.562		6.70537	6.65724	7.33904	6.62801		6.83242	0.339253	0.169626
27.6704		6.95199	6.9174	7.13279	6.82655	6.81911		6.92957	0.127244	0.056905		27.7608		6.69784	6.66261	7.33482	6.63093		6.83155	0.336625	0.168312
27.8521		6.94684	6.91654	7.10374	6.8279	6.82256		6.92352	0.114464	0.0511898		27.9517		6.70929	6.6771	7.35728	6.63904		6.84568	0.342275	0.171137
28.0325		6.94999	6.91594	7.11276	6.82047	6.8216		6.92415	0.119974	0.0536539		28.1385		6.71394	6.68347	7.3718	6.65774		6.85674	0.344142	0.172071
28.2233		6.9508	6.91945	7.12281	6.83128	6.82359		6.92959	0.121231	0.054216		28.3253		6.71654	6.68901	7.37748	6.66525		6.86207	0.344245	0.172123
28.4143		6.94797	6.9152	7.10906	6.82066	6.81838		6.92225	0.119078	0.0532535		28.5337		6.72875	6.7061	7.37611	6.67184		6.8707	0.337751	0.168876
28.6053		6.94922	6.90727	7.11287	6.82731	6.8184		6.92301	0.119461	0.0534244		28.715		6.73108	6.71154	7.3714	6.68		6.87351	0.332596	0.166298
28.7963		6.95763	6.92144	7.1265	6.82871	6.82027		6.93091	0.124243	0.0555631		28.902		6.72428	6.71538	7.37865	6.68165		6.87499	0.336275	0.168137
28.9873		6.95894	6.92705	7.11369	6.83455	6.82062		6.93097	0.11796	0.0527533		29.0928		6.73311	6.72222	7.37794	6.68812		6.88035	0.332281	0.166141
29.1695		6.95014	6.90629	7.10296	6.8221	6.81415		6.91913	0.117639	0.0526097		29.2743		6.7353	6.72517	7.37068	6.6948		6.88149	0.326582	0.163291
29.3508		6.94414	6.9028	7.09183	6.82079	6.81276		6.91446	0.113571	0.0507907		29.4652		6.72762	6.71756	7.3687	6.68908		6.87574	0.329045	0.164523
29.5418		6.94498	6.89384	7.11028	6.81781	6.80365		6.91411	0.123816	0.0553722		29.656		6.73445	6.72607	7.37655	6.69498		6.88301	0.329463	0.164731
29.7286		6.9277	6.87902	7.07446	6.80604	6.78264		6.89397	0.116258	0.0519923		29.8382		6.73076	6.72783	7.37854	6.70038		6.88438	0.329726	0.164863
29.9108		6.90217	6.82902	7.01364	6.77382	6.74514		6.85276	0.108052	0.0483223		30.0197		6.73031	6.73854	7.38429	6.7117		6.89121	0.328912	0.164456
30.1001		6.88998	6.81403	7.00659	6.7597	6.7327		6.8406	0.110549	0.049439		30.2012		6.73756	6.74652	7.3701	6.71249		6.89167	0.31928	0.15964
												30.3827		6.74669	6.75613	7.36996	6.71627		6.89726	0.31559	0.157795
pH/min		0.627269	0.524032	1.01036	0.389791	0.39497						30.5648		6.73494	6.74893	7.36773	6.71506		6.89166	0.317681	0.15884
												30.7463		6.73031	6.75273	7.36408	6.71195		6.88977	0.316648	0.158324
												30.937		6.73937	6.75776	7.36925	6.72265		6.89726	0.314988	0.157494
												31.1278		6.73959	6.75872	7.36965	6.71021		6.89454	0.317366	0.158683
												31.3148		6.73202	6.75264	7.37142	6.72069		6.89419	0.318426	0.159213
												31.5057		6.733	6.74644	7.3665	6.71793		6.89097	0.317235	0.158618
												31.6927		6.73014	6.75369	7.3667	6.72324		6.89344	0.315774	0.157887
												31.8803		6.73671	6.75672	7.37322	6.73071		6.89934	0.316116	0.158058
												32.072		6.73402	6.76348	7.36675	6.72779		6.89801	0.312881	0.15644
												32.259		6.74451	6.7649	7.35656	6.72564		6.8979	0.306192	0.153096
												32.4508		6.73872	6.76064	7.36352	6.73457		6.89936	0.30965	0.154825
												32.6537		6.73686	6.77827	7.36172	6.74379		6.90516	0.304912	0.152456
												32.834		6.74413	6.78173	7.36225	6.74165		6.90744	0.303761	0.15188
												33.0155		6.75759	6.78547	7.35932	6.75117		6.91339	0.297661	0.14883
												33.2063		6.74082	6.77629	7.35555	6.74408		6.90419	0.301335	0.150668
												33.3973		6.75089	6.77988	7.35244	6.74071		6.90598	0.298102	0.149051
												33.6057		6.75978	6.78879	7.34956	6.75315		6.91282	0.291571	0.145786
												33.7967		6.75025	6.78426	7.34967	6.7448		6.90724	0.295466	0.147733
												33.9877		6.76082	6.78792	7.35181	6.74808		6.91216	0.293572	0.146786
												34.1787		6.75799	6.78644	7.34873	6.75699		6.91254	0.291115	0.145558
												34.359		6.75177	6.78482	7.344	6.74862		6.9073	0.291592	0.145796
												34.5498		6.75115	6.77974	7.35049	6.74951		6.90772	0.295504	0.147752
												34.7368		6.74901	6.77792	7.3518	6.74395		6.90567	0.297796	0.148898
												34.9278		6.75303	6.77515	7.35101	6.75272		6.90798	0.295542	0.147771
												35.1187		6.76507	6.78764	7.33929	6.75369		6.91142	0.285594	0.142797
												35.3058		6.76736	6.78942	7.34629	6.75652		6.9149	0.287921	0.14396
														0.270961	0.214679	0.927297	0.19518
